# Supplementary material for: Phenotypic and transcriptomic characterization of a wheat tall mutant carrying an induced mutation in the C-terminal PFYRE motif of RHT-B1b
Source: BMC Plant Biol. 2018 Oct 22;18:253. doi: 10.1186/s12870-018-1465-4 (PMC6196432; doi:10.1186/s12870-018-1465-4)
Supplement: Supplementary file 1 — Table S1. Effects of additional induced mutations in the C-terminal of RHT-B1 on plant height. Table S2. RNA-seq data summary of 32 libraries. Table S3. Differentially expressed genes between homozygous RHT-B1b and RHT-B1bE529K plants (FDR-adj P < 0.05 in both DESeq2 and EdgeR). Table S4. Differentially expressed genes between homozygous RHT-B1b and RHT-B1bE529K plants (FDR-adj P < 0.05 in DESeq2 or EdgeR). Table S5. EMS-induced nonsynonymous mutations in conserved RHT-B1 motifs. (XLSX 551 kb) [file 12870_2018_1465_MOESM1_ESM.xlsx]

## Sheet: Table S1
Table S1. Effects of additional induced mutations in the C-terminal of RHT-B1 on plant height
Line		Mutation effect	SIFT score	Plant height (cm)			P4
			score	Wild1	Het2	Mut3
Checks	Kronos	-	-	70	-	-	-
	T4-934	E529K	0	-	-	94	-
Additional mutants	T4-537	E543K	0.03	-	60	57.7	0.4445
	T4-1405	E529K	0	65.8a	85.8b	95.6b	0.0007
	T4-1393	V526I	0.08	67.3	65	60.9	0.092
	T4-2046	A619V	0.02	62	62.8	63.6	0.7852
	T4-2885	T523M	0.08	56.8	46	48.1	0.0775
	T4-3545	W605*	-	67.8a	87.5b	97.5b	<0.0001
1 Homozygous wild-type, 2 heterozygous, and 3 homozygous mutant genotypes.
4 P-values from one-way ANOVAs. Different letters (a and b) indicate significant difference in a Tukey's multiple comparison test at P < 0.05.

## Sheet: Table S2
Table S2. RNA-seq data summary of 32 libraries
Tissue	Genotype	Replicate	No. of raw reads	No. of trimmed reads	No. of reads uniquely mapped to gene loci	% of reads uniquely mapped to gene loci
Coleoptile	Wild-type	1	47139798	46819510	34460004	73.1017
		2	55477847	55046349	39472963	71.1509
		3	47087047	46746573	33924493	72.0463
		4	34094870	33834884	24558494	72.0299
	Mutant	1	37098801	36841952	26866031	72.4175
	Rht-B1bE529K	2	33282684	33051528	23973233	72.0291
	Rht-B1bE529K	3	36404303	36120486	26169317	71.8852
	Rht-B1bE529K	4	31352354	31116013	22418307	71.5044
1st leaf	Wild-type	1	31699537	31421938	21164428	66.7657
		2	27552350	27357807	18538336	67.284
		3	25998790	25818662	17678464	67.9973
		4	41697644	41398614	26676087	63.975
	Mutant	1	40753054	40476022	27649935	67.8475
	Rht-B1bE529K	2	27404895	27206672	18478113	67.4263
	Rht-B1bE529K	3	40112612	39823775	27449352	68.4307
	Rht-B1bE529K	4	37110140	36860515	25612588	69.0178
Z49 peduncle	Wild-type	1	37563183	37307454	26470703	70.4698
		2	36808763	36543062	26035145	70.7308
		3	25911822	25720826	18407680	71.0397
		4	32428553	32190281	23014678	70.9704
	Mutant	1	22898887	22727761	16184378	70.6776
	Rht-B1bE529K	2	27146845	26918412	19231485	70.8424
	Rht-B1bE529K	3	22461962	22297276	15980212	71.1434
	Rht-B1bE529K	4	35008066	34756610	24925436	71.1991
Z52 peduncle	Wild-type	1	35705433	35452506	25324351	70.9258
		2	44716008	44403291	31787243	71.0869
		3	30965555	30752031	22066206	71.2605
		4	42454624	42150191	29994751	70.6513
	Mutant	1	34303237	34067793	24354909	70.9989
	Rht-B1bE529K	2	43937352	43627641	31156715	70.9117
	Rht-B1bE529K	3	36977784	36726301	26316369	71.1681
	Rht-B1bE529K	4	44847209	44542878	31778349	70.8591
Average			3.58876e+07	3.56289e+07	2.52537e+07	70.3077

## Sheet: Table S3
Table S3. Differentially expressed genes between homozygous RHT-B1b and RHT-B1bE529K plants (FDR-adj P<0.05 in both DESeq2 and EdgeR)
Gene ID	Description	Normalized average count		Fold change	FDR-adj P
Gene ID	Description	wild-type	mutant	FC	DESeq2	EdgeR
Coleoptile
TraesCS2A01G533500	Cytochrome P450	0.376075	16.252	43.2148	0.0367342	1.75321e-05
TraesCS5A01G363200	Fatty acyl-CoA reductase	66.8683	855.831	12.7988	7.91443e-09	4.40788e-08
TraesCS4B01G010000	Fatty acyl-CoA reductase	5.87162	47.4365	8.07894	0.00199054	0.000215565
TraesCS4B01G140200	Ribulose bisphosphate carboxylase/oxygenase activase	21.6709	172.805	7.97404	0.0253908	1.94598e-05
TraesCS2B01G047200	Hfr-2-like protein	69.933	347.197	4.96471	0.0367342	0.00142788
TraesCS4A01G368500	Bifunctional polymyxin resistance protein ArnA	9.2535	43.1776	4.66608	0.00998285	0.00940347
TraesCS4B01G396300	Cytochrome P450 family protein, expressed	15.9226	67.173	4.21872	7.25964e-05	0.0133562
TraesCS7B01G171400	Methionine aminopeptidase	19.4112	2.00265	-9.69274	0.0423598	0.000164265
TraesCS4A01G415400	LOB domain-containing protein, putative	60.5353	2.02019	-29.9652	0.00199054	8.01171e-10
First leaf
TraesCS6A01G395900	Ankyrin repeat family protein	5.83402	105.429	18.0713	0.0324659	4.05508e-10
TraesCS1B01G125800	Pre-mRNA-splicing factor cwc26	4.01586	48.6715	12.1198	0.0465803	5.48098e-07
TraesCS6B01G398200	Embryogenesis transmembrane protein-like	6.89651	78.7055	11.4124	0.0146276	3.08325e-07
TraesCS2A01G574800	Receptor kinase-like protein	2.3169	25.8894	11.1742	0.0402664	2.0058e-05
TraesCS7A01G012100	Leucine-rich repeat receptor-like protein kinase family protein	2.20653	19.6149	8.88947	0.0420801	0.000240938
TraesCS7A01G364500	Receptor-kinase, putative	6.59159	50.8355	7.71217	0.00129442	4.68923e-05
TraesCS2B01G043600	NBS-LRR-like resistance protein	21.2772	115.4	5.42364	0.0146276	0.000258228
TraesCS2B01G041200	O-methyltransferase family protein	222.384	1109.41	4.9887	0.0407493	0.000117442
TraesCSU01G007900	NBS-LRR disease resistance protein, putative, expressed	5.89895	28.3989	4.81422	0.0247517	0.00762348
TraesCS1A01G383800	CASP-like protein	28.8173	133.743	4.64106	0.0247517	0.00171998
TraesCS2B01G569100	Heavy metal transport/detoxification superfamily protein	16.217	74.0391	4.56552	0.0400055	0.00264352
TraesCS4B01G092200	Protein kinase family protein	23.8866	107.225	4.48889	0.00114954	0.00166357
TraesCS1A01G207900	U-box domain-containing family protein	22.7475	98.119	4.31339	0.0175633	0.0030409
TraesCS7A01G463900	Disease resistance protein RPM1	45.4853	187.825	4.12935	0.0307795	0.00250474
TraesCS6B01G151500	Late embryogenesis abundant (LEA) hydroxyproline-rich glycoprotein family, putative	14.1076	53.4372	3.78784	0.0183975	0.0166356
TraesCS1B01G073900	Heavy metal transport/detoxification protein	14.1885	48.5051	3.41862	0.0400055	0.0314745
TraesCS5A01G261200	Protein kinase family protein	84.3803	286.315	3.39315	0.0134791	0.0122661
TraesCS3A01G105300	Glutaredoxin	23.5663	76.6733	3.25351	0.0146276	0.0341741
TraesCS4A01G446600	Receptor-like protein kinase	246.83	743.233	3.01111	0.0146276	0.0317754
TraesCS3A01G438800	Dual specificity mitogen-activated protein kinase kinase 4	109.569	329.608	3.00822	0.0338429	0.0475605
TraesCS4B01G056300	Lariat debranching enzyme	55.4624	8.61122	-6.44071	0.000346286	0.00272862
TraesCS7A01G419700	UDP-glycosyltransferase	94.5493	12.2383	-7.72568	0.0175633	0.000405193
TraesCS2B01G091200	IAA-amino acid hydrolase ILR1	10.0081	0.745493	-13.4248	0.0440145	0.0233349
Z49 peduncle
TraesCS6B01G575700LC	Transmembrane protein, putative	254.836	642.062	2.51951	2.33316e-05	1.84651e-12
TraesCS6A01G277000	transmembrane protein	46.6074	117.128	2.51307	0.0209166	1.56735e-08
TraesCS4B01G192200	Protein kinase family protein, putative, expressed	45.2609	113.523	2.50819	0.0364803	2.03365e-08
TraesCS2A01G366100	B-box zinc finger protein	45.9804	111.26	2.41972	0.0482672	9.48922e-08
TraesCS3A01G388000	Amino acid permease	46.0525	107.948	2.34401	0.0286147	4.12672e-07
TraesCS3B01G347300	Arabinogalactan peptide 14	62.2415	140.088	2.25071	0.00029465	2.98037e-07
TraesCS5B01G227600	Vacuolar-processing enzyme	58.7688	132.215	2.24975	0.0436843	5.52871e-07
TraesCS3B01G045600	Endo-1,4-beta-xylanase	53.6094	119.669	2.23224	0.039939	1.26331e-06
TraesCS1A01G141100	Late embryogenesis abundant (LEA) hydroxyproline-rich glycoprotein family	53.3828	119.069	2.23048	0.0152782	1.27129e-06
TraesCS1B01G206800	Mitochondrial carrier protein	241.376	538.088	2.22925	0.00029465	3.04711e-09
TraesCS6A01G380000	Phosphate transporter PHO1-like protein	52.6192	117.016	2.22383	2.24717e-05	1.42723e-06
TraesCS7B01G308800	Arogenate dehydrogenase	116.33	257.762	2.21578	0.00487079	4.38622e-08
TraesCS3B01G773500LC	Arabinogalactan peptide 3	712.242	1566.8	2.19981	0.000114161	1.16669e-09
TraesCS1A01G078900	Glutathione S-transferase	76.7219	167.697	2.18577	0.0117948	4.53134e-07
TraesCS1B01G451900	Plant basic secretory protein family protein, putative	65.0316	139.433	2.14408	0.0469961	2.43578e-06
TraesCS4B01G255700	S-adenosylmethionine:tRNA ribosyltransferase-isomerase	92.9444	184.583	1.98595	0.0345086	1.33911e-05
TraesCS4A01G336200	Pirin-like protein	210.123	410.453	1.9534	0.00110901	3.46983e-06
TraesCS7A01G088700	Sulfate transporter	114.749	223.555	1.94821	0.0299979	1.53126e-05
TraesCS7B01G337100	transmembrane protein, putative (DUF679)	59.6951	116.092	1.94475	0.0469961	0.000137138
TraesCS5B01G536000	Pirin-like protein	95.6073	185.702	1.94234	0.00110878	2.9447e-05
TraesCS6A01G386400	ROP uanine nucleotide exchange factor 10	74.0743	143.64	1.93913	0.00383425	6.41953e-05
TraesCS1A01G155600	transmembrane protein	80.1421	153.988	1.92143	0.00156425	7.41408e-05
TraesCS1B01G184500	Carboxypeptidase	133.362	255.96	1.91929	0.0419868	1.88585e-05
TraesCS1A01G191800	Mitochondrial carrier protein	346.668	663.241	1.91319	0.00215024	3.61131e-06
TraesCS6B01G247800	Protein kinase, putative	58.5985	111.435	1.90168	0.0123366	0.000312345
TraesCS1A01G385600	Cytochrome b561 and DOMON domain-containing protein	358.963	673.195	1.87539	0.0248483	8.97918e-06
TraesCS3A01G336000	Kazal-type serine protease inhibitor	86.4085	160.488	1.85732	0.00199987	0.00018972
TraesCS5A01G256500	Nuclear factor Y subunit C	99.0758	183.005	1.84712	0.00779761	0.000158026
TraesCS3B01G259500	Exostosin family protein	69.0509	127.117	1.84092	0.0436843	0.000560914
TraesCS4B01G014800	Heat shock family protein	72.0841	131.055	1.81808	0.0180091	0.00063755
TraesCS3B01G308000	Carotenoid cleavage dioxygenase	576.737	1040.74	1.80453	3.21434e-08	3.03758e-05
TraesCS7B01G673000LC	4-coumarate:CoA ligase	152.821	275.472	1.80258	0.0463521	0.000159263
TraesCS4B01G397900	senescence regulator (Protein of unknown function, DUF584)	66.5145	118.868	1.7871	0.0391449	0.00140118
TraesCS4A01G049300	BTB/POZ domain-containing protein	70.7475	125.591	1.7752	0.00228685	0.001517
TraesCS7B01G486800	Peptidoglycan-binding LysM domain protein, putative	115.329	204.001	1.76886	0.0143469	0.000563233
TraesCS7A01G255600	Cytochrome b561 and DOMON domain-containing protein	480.412	847.685	1.7645	0.03064	9.0934e-05
TraesCS2A01G313900	organic solute transporter ostalpha protein (DUF300)	108.451	190.534	1.75686	0.0390724	0.000766947
TraesCS5B01G077800	Cytochrome P450	59.282	103.028	1.73793	0.0175842	0.00459105
TraesCS2A01G584700	Calcium-dependent lipid-binding domain-containing protein	182.029	316.316	1.73772	0.0248483	0.000466144
TraesCS6B01G115900	Photosystem II 5 kDa protein, chloroplastic	854.597	1481.95	1.73409	0.00463741	0.000122208
TraesCS5A01G526300	Alpha/beta-Hydrolases superfamily protein	256.589	444.361	1.7318	0.0221943	0.000313794
TraesCS6B01G033600	Kinase family protein	63.1841	109.132	1.72721	0.0345086	0.00414839
TraesCS5A01G187500	Lipoyl synthase, mitochondrial	110.87	191.481	1.72708	0.03064	0.00127732
TraesCS5A01G554600	Remorin	900.32	1551.09	1.72282	0.0153763	0.000168837
TraesCS3A01G331800	Cytochrome P450	55.237	94.6438	1.71341	0.0248112	0.00730632
TraesCS1B01G290500	Transcription factor	84.218	143.165	1.69993	0.00225253	0.00358182
TraesCS7A01G496200	4-coumarate:CoA ligase	550.922	935.363	1.69781	0.0286147	0.000376795
TraesCS4A01G070800	Pathogenesis-related thaumatin-like protein	388.383	656.457	1.69023	0.0393887	0.000525565
TraesCS2A01G481100	At4g28290	125.487	211.001	1.68145	0.000326785	0.00238261
TraesCS5A01G278800	Cytochrome b561 and DOMON domain-containing protein	568.949	954.166	1.67707	0.000504323	0.000567778
TraesCS7A01G051100	Glutamate formiminotransferase 1	60.3235	101.057	1.67524	0.0345086	0.0105937
TraesCS7B01G308000	UPF0114 protein YqhA	144.72	241.682	1.66999	0.0118364	0.0024227
TraesCS7A01G024600	RING finger protein	171.257	285.311	1.66598	0.027893	0.00195649
TraesCS7A01G247800	Uroporphyrinogen decarboxylase	293.243	487.411	1.66214	0.00466865	0.00122373
TraesCS7A01G123300	Late embryogenesis abundant protein	637.871	1057.01	1.65709	0.0430363	0.000844196
TraesCS7A01G414600	NAD(P)-binding Rossmann-fold superfamily protein	124.66	206.278	1.65473	0.0270092	0.0040543
TraesCS4A01G183300	Alpha/beta-Hydrolases superfamily protein, putative	215.426	354.037	1.64343	0.0221943	0.00245706
TraesCS2A01G205400	U-box domain-containing protein	464.764	763.638	1.64307	0.0253558	0.00135463
TraesCS6A01G281900	Pollen-specific arabinogalacta protein BAN102	62.3518	102.314	1.64092	0.0327198	0.0166818
TraesCS4B01G393000	Remorin	1748.24	2843.8	1.62666	0.00463741	0.00126569
TraesCS5B01G223900	Non-specific serine/threonine protein kinase	470.78	764.074	1.623	5.00844e-05	0.00199512
TraesCS3A01G235500	GDSL esterase/lipase	163.877	265.773	1.62178	0.00481696	0.00507761
TraesCS5B01G159000	Kinase family protein	160.284	259.8	1.62087	0.018016	0.00528717
TraesCS3A01G407200	NAD(P)H-quinone oxidoreductase subunit N	61.0947	98.8922	1.61867	0.0489564	0.0228522
TraesCSU01G060600	Disease resistance protein (TIR-NBS-LRR class) family	104.243	168.476	1.61618	0.0115985	0.0103338
TraesCS1B01G316700	Lipid-transfer protein	68.4762	109.961	1.60583	0.0345086	0.0228192
TraesCS3B01G474200	glycosyltransferase family exostosin protein	2789.54	4455.98	1.59739	0.0283331	0.00224442
TraesCS4A01G247600	ATP synthase delta-subunit protein	123.386	196.865	1.59551	0.0194997	0.0106786
TraesCS4A01G076700	Peroxidase	3098.41	4932.46	1.59193	0.0379154	0.00231477
TraesCS2A01G583500	Late embryogenesis abundant (LEA) hydroxyproline-rich glycoprotein family	86.5166	137.607	1.59053	0.0195491	0.0198999
TraesCS1B01G036900	RING/U-box superfamily protein	72.7055	115.49	1.58846	0.0415796	0.0263389
TraesCSU01G039800	Paired amphipathic helix SIN3-like protein	334.564	531.242	1.58786	0.0167262	0.00512733
TraesCS6B01G409800	Thioredoxin	257.598	408.691	1.58654	0.0134373	0.00597937
TraesCS7A01G308200	Beta-1,3-N-acetylglucosaminyltransferase lunatic fringe	77.5156	122.973	1.58643	0.034909	0.0246961
TraesCS3A01G169100	Transcription factor	203.063	319.929	1.57551	0.0466871	0.009027
TraesCS2A01G194600LC	Arabinogalactan peptide 14	1840.88	2881.55	1.56531	0.000856137	0.00423486
TraesCS7A01G053100	Oligopeptide transporter	280.725	439.356	1.56507	0.00563123	0.00850661
TraesCS5B01G152100	Trichome birefringence-like protein	537.059	838.528	1.56133	0.039939	0.00643144
TraesCS2B01G490900	Aminomethyltransferase	748.101	1167.58	1.56073	0.0476957	0.00599409
TraesCS6A01G228800	Leucine-rich repeat protein kinase family protein	5972.72	9312.76	1.55922	0.0218904	0.00459692
TraesCS1A01G393900	zeta-carotene desaturase	124.412	193.959	1.559	0.00393249	0.0198661
TraesCS6B01G036400	Chloroplast stem-loop binding protein	214.452	333.757	1.55632	0.0283331	0.0121513
TraesCS5B01G466800	Blue copper protein	479.792	746.149	1.55515	0.0283331	0.0076417
TraesCS3A01G121300	Auxin-responsive protein	175.619	273	1.5545	0.0489564	0.0148884
TraesCS5B01G272600	Chitinase-like protein	551.018	848.226	1.53938	0.0436843	0.00993714
TraesCS2A01G277100	Peptidylprolyl isomerase	185.004	284.1	1.53564	0.0456928	0.0195504
TraesCS3B01G441100	Amino acid permease	91.2295	140.006	1.53466	0.0469961	0.0417179
TraesCS6A01G444300LC	Fatty acid hydroxylase superfamily	131.99	202.389	1.53336	0.0286147	0.0275422
TraesCS7B01G383900	Allantoate amidohydrolase	405.04	620.629	1.53227	0.0379637	0.0126252
TraesCS2B01G304500LC	Arabinogalactan peptide 14	1983.51	3032.98	1.5291	0.00110878	0.00873738
TraesCS3A01G330900	RING/U-box superfamily protein	122.782	187.291	1.52539	0.0248483	0.032421
TraesCS1A01G368800	Acid phosphatase/vanadium-dependent haloperoxidase related	90.884	138.496	1.52388	0.0248112	0.0468179
TraesCS2A01G463200	Receptor protein kinase-like protein	4415.04	6718.36	1.5217	0.0178534	0.0094546
TraesCS6B01G437900	Anthocyanin 5-aromatic acyltransferase	475.43	722.197	1.51904	0.0195491	0.0144698
TraesCS7A01G325400	Ferredoxin	1721.74	2614.95	1.51878	0.00262414	0.0111515
TraesCS5A01G142700	Zinc finger family protein	127.556	193.324	1.5156	0.0209166	0.0372329
TraesCS2A01G141900	Glycoprotein membrane GPI-anchored	1436.19	2175.7	1.51491	0.0248483	0.0122913
TraesCS7A01G055400	BAG family molecular chaperone regulator-like protein	857.275	1296.89	1.51281	0.0364803	0.0136632
TraesCS3A01G019600	WAT1-related protein	374.946	566.217	1.51013	0.0195491	0.0195743
TraesCS1A01G351300	Rapid alkalinization factor (RALF) family protein	165.919	250.558	1.51012	0.035431	0.0310364
TraesCS5A01G517200	GDSL esterase/lipase	251.093	378.997	1.50939	0.0497873	0.0231268
TraesCS1A01G029800	RING/U-box superfamily protein	166.567	251.377	1.50916	0.0117104	0.0326238
TraesCS6B01G124700	BZIP transcription factor	237.079	357.46	1.50777	0.00261057	0.0248064
TraesCS4A01G110700	Septation ring formation regulator EzrA	174.18	261.787	1.50297	0.0164212	0.0333985
TraesCS4B01G044500	Microsomal glutathione S-transferase 3	229.394	341.069	1.48683	0.00195555	0.035404
TraesCS4A01G064200	Receptor-like kinase	2707.93	3991.26	1.47392	0.00215024	0.0236573
TraesCS2B01G289800	LOB domain-containing protein	719.428	1060.33	1.47385	0.0123366	0.0277394
TraesCS6A01G417600LC	Chaperone DnaJ-domain superfamily protein	523.803	771.856	1.47356	0.0160027	0.0302575
TraesCS6A01G086300	Photosystem II 5 kDa protein, chloroplastic	1208.6	1779.74	1.47256	0.0283331	0.026187
TraesCS1B01G480200	Reticulon-like protein	416.176	612.803	1.47246	0.0391449	0.0326971
TraesCS5A01G272400	Chitinase-like protein	582.113	855.623	1.46986	0.0143496	0.0321903
TraesCS4B01G277100	IQ domain-containing protein	306.397	450.205	1.46935	0.00147451	0.040588
TraesCS2A01G271300	LOB domain-containing protein	730.355	1072.05	1.46785	0.00463741	0.030402
TraesCS4A01G052400	DUF538 family protein (Protein of unknown function, DUF538)	1109.33	1623.86	1.46383	0.000109314	0.0312448
TraesCS1A01G565200LC	Arginine--tRNA ligase	548.166	801.095	1.46141	0.0283331	0.0376319
TraesCS1A01G142400	Na(+)/H(+) antiporter NhaB	303.476	443.465	1.46128	0.0365894	0.0446009
TraesCS5B01G413400	S-adenosyl-L-methionine-dependent methyltransferases superfamily protein	931.163	1357.53	1.45789	0.0443318	0.0363794
TraesCS1A01G396700	Fasciclin-like arabinogalactan protein	353.252	513.392	1.45333	0.0195491	0.0494264
TraesCS3B01G401000	Auxin influx transporter	1972.17	2850.72	1.44548	0.00180183	0.039637
TraesCS4A01G272900	Beta-glucosidase	4773.78	3418.41	-1.39649	0.0117104	0.046474
TraesCS1B01G274600	DNA helicase	6712.46	4789.22	-1.40158	0.0118364	0.0417179
TraesCS1B01G146200	DNA helicase	3543.37	2522.51	-1.4047	0.0195491	0.0405529
TraesCS5A01G088400	DNA helicase	2317.82	1648.24	-1.40624	0.0209166	0.0408465
TraesCS1B01G042200	Metallothionein	17577.2	12495.7	-1.40665	0.0379154	0.0380976
TraesCS7B01G436700	Bifunctional inhibitor/lipid-transfer protein/seed storage 2S albumin-like protein	610.927	433.723	-1.40857	0.0195584	0.0489726
TraesCS1A01G264000	DNA helicase	5982.14	4213.43	-1.41978	0.0173511	0.0305167
TraesCS1A01G409600	Topoisomerase 1-associated factor 1	609.998	427.866	-1.42568	0.0200869	0.0382976
TraesCS3B01G224600	DNA helicase	2856.93	2003.72	-1.42581	0.0189436	0.0289116
TraesCS5B01G186000	Histone acetyltransferase type B catalytic subunit	684.322	479.628	-1.42678	0.0195491	0.0359375
TraesCS6B01G377000	Anaphase-promoting complex subunit 4	349.036	244.546	-1.42728	0.027893	0.0473909
TraesCS2B01G074200	Shikimate dehydrogenase (NADP(+))	539.155	375.242	-1.43682	0.00744303	0.0333569
TraesCS2A01G103300	ATP-dependent RNA helicase DeaD	365.775	254.092	-1.43954	0.0221943	0.0380976
TraesCS4A01G175400	Selenoprotein H	418.504	290.103	-1.44261	0.0117104	0.0340341
TraesCS4B01G124700LC	DNA polymerase	897.777	621.819	-1.44379	0.0270092	0.0251456
TraesCS5B01G477900	Mg-protoporphyrin IX chelatase	268.045	184.922	-1.4495	0.0168554	0.0388316
TraesCS4B01G042200	Kinase family protein	288.117	198.637	-1.45047	0.034909	0.0370648
TraesCS7A01G140800	DNA mismatch repair protein MutL	313.667	215.761	-1.45377	0.0436843	0.0332856
TraesCS4A01G293900	Deoxyuridine 5'-triphosphate nucleotidohydrolase	674.27	460.882	-1.463	0.0408965	0.020216
TraesCS7B01G087400	electron protein, putative (Protein of unknown function, DUF547)	230.574	157.58	-1.46322	0.0195491	0.0372466
TraesCS2B01G120600	ATP-dependent RNA helicase DeaD	329.026	224.038	-1.46862	0.0469961	0.0262337
TraesCS3B01G402700	Nucleobase-ascorbate transporter-like protein	242.061	164.621	-1.47041	0.0364803	0.0314646
TraesCS4A01G170100	ATP-dependent RNA helicase DeaD	187.713	127.147	-1.47635	0.0479565	0.0363068
TraesCS1B01G376100	Histone H4	234.185	158.49	-1.4776	0.0485576	0.02987
TraesCS2B01G575600	Cyclopropane-fatty-acyl-phospholipid synthase	1337.91	904.015	-1.47997	0.00639145	0.0119516
TraesCS3B01G137500	DNA polymerase epsilon subunit	342.463	230.922	-1.48303	0.027698	0.0198887
TraesCS5B01G303500	Sister chromatid cohesion 1 protein 3	194.097	130.748	-1.48452	0.0469961	0.0306625
TraesCS3A01G117500	DNA mismatch repair protein mutS	242.108	162.256	-1.49214	0.0345086	0.0222021
TraesCS1A01G042500	Chaperone protein dnaJ	418.788	280.429	-1.49338	0.00484832	0.0141032
TraesCS4A01G234600	Cyclin family protein	326.688	209.675	-1.55807	0.0277966	0.00528104
TraesCS4B01G045000	Homologous-pairing protein 2-like protein	206.137	131.994	-1.56171	0.0143469	0.00879904
TraesCS4B01G080500	Cyclin family protein	196.87	124.464	-1.58175	0.0485576	0.0065875
TraesCS5A01G158800	Histone-lysine N-methyltransferase	238.15	147.777	-1.61155	0.0195491	0.00299736
TraesCS5B01G075200	Protein misato-like protein 1	133.221	82.6512	-1.61185	0.0393887	0.00758291
TraesCS7B01G211200	BTB/POZ and MATH domain-containing protein 2	101.245	57.4694	-1.76171	0.0436843	0.00166389
TraesCS2B01G593000	Protochlorophyllide reductase	708.159	400.904	-1.7664	1.00836e-11	3.19994e-05
TraesCS7A01G183200LC	Avirulence induced gene (AIG1) family protein	165.448	91.447	-1.80923	0.0323355	0.000158026
TraesCS2A01G590600	Protochlorophyllide reductase	2745.69	1461.3	-1.87894	4.08573e-07	8.97531e-07
TraesCS4A01G408600	At1g04650-like protein	138.469	73.4462	-1.88531	0.018016	7.57967e-05
TraesCS7B01G302500	Non-structural maintenance of chromosome element 4	99.7737	52.8453	-1.88803	0.0179128	0.000232699
TraesCS3B01G595500LC	global transcription factor C	144.621	75.9213	-1.90488	0.000330521	4.48863e-05
TraesCS4A01G250600	GRF1-interacting factor-like protein	301.846	147.53	-2.046	0.0393887	2.3545e-07
TraesCS2A01G137200	30S ribosomal protein S6	243.881	116.126	-2.10014	0.0152782	1.34988e-07
TraesCS1B01G170100	Ribonuclease	193.099	90.5423	-2.13269	0.00563123	1.84381e-07
Z52 peduncle
TraesCS4A01G078300	Erythronate-4-phosphate dehydrogenase family protein	12.5944	48.5534	3.85517	0.0180797	1.29549e-10
TraesCS7A01G405600	Eukaryotic aspartyl protease family protein	39.4003	118.794	3.01504	0.0299189	1.12185e-12
TraesCS7A01G111700LC	Chitinase	20.1295	52.378	2.60205	0.0233313	3.10098e-06
TraesCS2A01G396300	Protein SPIRAL1	46.65	118.682	2.5441	0.0196426	2.86974e-09
TraesCS7A01G789200LC	NBS-LRR disease resistance protein-like protein	29.8798	73.8161	2.47043	0.0132052	7.52015e-07
TraesCS4A01G225100	Sucrose-phosphate synthase	235.945	556.18	2.35725	0.00290829	1.18747e-11
TraesCS6B01G296400	Ubiquinol oxidase	89.2824	202.301	2.26586	0.0148616	1.60884e-08
TraesCS2B01G530100	Farnesyl pyrophosphate synthase	213.203	434.469	2.03782	0.00710824	1.36867e-07
TraesCS2B01G530000	Lipase	95.4162	193.808	2.03119	0.00438422	2.32162e-06
TraesCS6A01G269100	Ubiquinol oxidase	72.5322	142.823	1.9691	0.0331313	3.29112e-05
TraesCS5A01G490100	Glycerol kinase	40.2893	77.1819	1.91569	0.0382186	0.00122482
TraesCS3B01G510500	Receptor protein kinase, putative	163.699	311.126	1.9006	0.0148616	9.49989e-06
TraesCS2A01G437200	RING/U-box superfamily protein	105.658	200.072	1.89357	0.00710824	3.91742e-05
TraesCS5A01G459200	Chaperonin-like RbcX protein	103.964	194.194	1.86789	0.0148616	7.67229e-05
TraesCS2A01G467200	Homeodomain-like protein	170.449	314.347	1.84422	0.0291126	3.60724e-05
TraesCS3A01G230000	Carbonic anhydrase	7582.43	13624.6	1.79686	0.00438422	7.17928e-06
TraesCS7B01G354800	Carbonic anhydrase	137.661	246.801	1.79281	0.0233313	0.00017877
TraesCS2B01G870500LC	RING/FYVE/PHD zinc finger superfamily protein	527.234	923.157	1.75094	0.0424285	6.27694e-05
TraesCS3B01G259300	Carbonic anhydrase	9462.03	16424.6	1.73584	0.0124006	4.12358e-05
TraesCS7A01G381100	Fructose-bisphosphate aldolase	1566.85	2687.27	1.71508	0.00438422	9.52875e-05
TraesCS7B01G283000	Fructose-bisphosphate aldolase	486.17	833.8	1.71504	0.0132052	0.000168562
TraesCS7B01G193600	Pyrophosphate--fructose 6-phosphate 1-phosphotransferase subunit alpha	234.495	384.588	1.64007	0.0132052	0.00199363
TraesCS1B01G137200	Pentatricopeptide repeat-containing protein	504.36	804.669	1.59543	0.0331313	0.00271619
TraesCS1B01G019300	Chaperone protein dnaJ	159.036	252.707	1.589	0.0119	0.00952913
TraesCS1B01G084700	Dihydrolipoyl dehydrogenase	593.202	936.246	1.57829	0.0148616	0.00371411
TraesCS2B01G414600	Protein SPIRAL1	315.505	493.454	1.56401	0.0495445	0.0077742
TraesCS2B01G329600	Ferric reduction oxidase 7	741.327	1151.89	1.55382	0.00290829	0.00573888
TraesCS2B01G048200	Glyceraldehyde-3-phosphate dehydrogenase	372.341	575.269	1.54501	0.0233313	0.0101173
TraesCS3A01G407200	NAD(P)H-quinone oxidoreductase subunit N	378.07	574.926	1.52069	0.0180157	0.0161515
TraesCS7B01G026100	UPF0301 protein	376.279	551.769	1.46638	0.0128927	0.0444679
TraesCS2B01G066000	2-oxoglutarate (2OG) and Fe(II)-dependent oxygenase superfamily protein	696.28	466.987	-1.49101	0.0124006	0.0142496
TraesCS5B01G089200	MYB transcription factor	155.601	103.853	-1.49827	0.0356846	0.0495319
TraesCS6B01G324900	Phosphatidylinositol 3- and 4-kinase family protein	669.575	427.77	-1.56527	0.0135184	0.00305946
TraesCS1A01G266000	Phospholipase A1	201.367	93.3799	-2.15642	0.0233313	5.25793e-08
TraesCS1A01G265500	Wound-induced protease inhibitor	38.2655	4.11802	-9.29221	2.55137e-07	1.29678e-18

## Sheet: Table S4
Table S4. Differentially expressed genes between homozygous RHT-B1b and RHT-B1bE529K plants (FDR-adj P<0.05 in DESeq2 or EdgeR)
Tissue	Gene ID	Description	Normalized average count		Fold change	FDR-adj P
Gene ID	Gene ID	Description	wild-type	mutant	FC	DESeq2	EdgeR
Coleoptile	TraesCS2B01G030300LC	Myrcene synthase, chloroplastic	0	13.6794	Inf	1	2.37387e-06
Coleoptile	TraesCS2A01G049500	Terpene synthase	0	13.1704	Inf	1	3.47539e-06
Coleoptile	TraesCS1B01G232100	Phospholipase a1-chloroplastic-like	0	12.5044	Inf	1	6.14056e-06
Coleoptile	TraesCS5A01G507900	Mammalian uncoordinated homology 13, domain 2	0	9.61856	Inf	NA	6.01009e-05
Coleoptile	TraesCS2B01G031500	Myrcene synthase, chloroplastic	0	7.743	Inf	1	0.00033124
Coleoptile	TraesCSU01G596500LC	Hfr-2-like protein	0	7.64721	Inf	1	0.000421973
Coleoptile	TraesCS3A01G404400	Ethylene-responsive transcription factor	0	7.36431	Inf	1	0.000540652
Coleoptile	TraesCS5A01G061700	Cinnamoyl-CoA reductase	0	6.84194	Inf	1	0.000900647
Coleoptile	TraesCS4B01G556100LC	Hfr-2-like protein	0	6.51562	Inf	1	0.00120907
Coleoptile	TraesCS5B01G445200	Tryptophan synthase alpha chain	0	5.75824	Inf	NA	0.00289058
Coleoptile	TraesCS2B01G061000	Terpene synthase	0	5.42745	Inf	NA	0.00388876
Coleoptile	TraesCS4A01G033200	Gibberellin 2-beta-dioxygenase	0	4.89919	Inf	NA	0.00699298
Coleoptile	TraesCS2A01G439100	Ubiquinol oxidase	0	4.674	Inf	NA	0.00949523
Coleoptile	TraesCS7A01G469300	Potassium transporter	0	4.47919	Inf	NA	0.00949523
Coleoptile	TraesCS7B01G061400	Exocyst complex component, putative	0	4.33235	Inf	NA	0.0129149
Coleoptile	TraesCS2A01G695100LC	protein kinase family protein	0	3.99086	Inf	NA	0.0179005
Coleoptile	TraesCS4A01G223700	Photosystem II reaction center PsbP family protein	0	4.10319	Inf	NA	0.0179005
Coleoptile	TraesCS5B01G304200	Ornithine decarboxylase	0	4.06085	Inf	NA	0.0179005
Coleoptile	TraesCS7A01G368100	Cysteine/histidine-rich C1 domain protein	0	4.15664	Inf	NA	0.0179005
Coleoptile	TraesCS1A01G304000	Scarecrow transcription factor family protein	0	3.44554	Inf	NA	0.0358727
Coleoptile	TraesCS7A01G537600	Carbonic anhydrase	0	3.73005	Inf	NA	0.0358727
Coleoptile	TraesCS4B01G348000	Hfr-2-like protein	0.281275	24.9353	88.651	1	3.82796e-08
Coleoptile	TraesCS7A01G260600	MADS-box transcription factor	5.80717	332.239	57.2118	NA	9.56497e-16
Coleoptile	TraesCS2B01G030500LC	Myrcene synthase, chloroplastic	0.281275	14.6673	52.1457	NA	1.06059e-05
Coleoptile	TraesCS4B01G348100	Hfr-2-like protein	1.40638	68.1199	48.4365	1	7.67281e-11
Coleoptile	TraesCS4B01G347900	Hfr-2-like protein	0.281275	13.0791	46.4994	1	2.97975e-05
Coleoptile	TraesCSU01G236700	Myrcene synthase, chloroplastic	0.441658	20.2863	45.9323	1	1.70807e-06
Coleoptile	TraesCS2A01G533500	Cytochrome P450	0.376075	16.252	43.2148	0.0367342	1.75321e-05
Coleoptile	TraesCS1A01G218600	Phospholipase a1-chloroplastic-like	0.281275	10.6633	37.9106	1	0.000168664
Coleoptile	TraesCS6B01G091500	Linalool synthase, chloroplastic	0.441658	15.7071	35.5639	1	2.3828e-05
Coleoptile	TraesCS2A01G026500	2-oxoglutarate (2OG) and Fe(II)-dependent oxygenase superfamily protein, putative	1.41977	42.6034	30.0072	1	3.82796e-08
Coleoptile	TraesCS2A01G521500	Transcription factor protein	0.630759	17.27	27.3798	0.949592	2.43393e-05
Coleoptile	TraesCS1B01G343000	Tyrosine decarboxylase	0.281275	7.3148	26.0058	1	0.00303585
Coleoptile	TraesCS3B01G148200	Metallothiol transferase fosB	6.39712	158.088	24.7123	1	2.69485e-10
Coleoptile	TraesCS4A01G365600	Protein PLANT CADMIUM RESISTANCE 2	0.281275	6.92496	24.6199	1	0.00388678
Coleoptile	TraesCS5B01G454100	Protein kinase family protein	0.496968	12.1302	24.4084	1	0.000213932
Coleoptile	TraesCS6B01G185700LC	Protein Smaug homolog 1	0.215693	5.18797	24.0526	NA	0.0238543
Coleoptile	TraesCS3B01G849100LC	rRNA N-glycosidase	0.199374	4.71742	23.6612	NA	0.0427572
Coleoptile	TraesCS5A01G465400	Peptide chain release factor 1	2.21384	51.2514	23.1505	1	4.9869e-08
Coleoptile	TraesCS3B01G446600	Peroxidase	1.48486	34.045	22.9281	1	5.55587e-07
Coleoptile	TraesCSU01G039600	Subtilisin-like protease	0.496968	11.0791	22.2934	1	0.000361362
Coleoptile	TraesCS2B01G049800	Cytochrome P450-like protein	0.441658	9.52972	21.5772	1	0.00113759
Coleoptile	TraesCS5A01G016600	Terpene synthase	1.65814	35.758	21.5651	0.371743	7.07005e-07
Coleoptile	TraesCS2B01G031100	Myrcene synthase, chloroplastic	0.562551	12.0823	21.4777	1	0.000252113
Coleoptile	TraesCS2A01G217700	Aspartic proteinase nepenthesin-1	0.376075	7.79537	20.7282	NA	0.00635686
Coleoptile	TraesCS5B01G069500	Cinnamoyl-CoA reductase	11.8325	242.059	20.4571	1	4.72007e-10
Coleoptile	TraesCS4A01G177600	Ribulose bisphosphate carboxylase/oxygenase activase	1.55649	31.6045	20.305	0.190232	7.07005e-07
Coleoptile	TraesCS3B01G690500LC	Protein FAR1-RELATED SEQUENCE 3	0.431385	8.75221	20.2886	0.817811	0.00217923
Coleoptile	TraesCS1B01G568300LC	Blue copper protein	0.75215	14.6418	19.4666	1	0.00014927
Coleoptile	TraesCS7A01G352000	Peroxidase	1.40638	26.5191	18.8563	1	8.75673e-06
Coleoptile	TraesCS5B01G014700	Terpene synthase	3.46589	64.9816	18.7489	0.571935	7.02277e-08
Coleoptile	TraesCS6B01G085400	histone acetyltransferase of the CBP family 1	0.281275	5.19691	18.4763	NA	0.0238543
Coleoptile	TraesCS2B01G016700	Terpene synthase	0.562551	10.3804	18.4524	1	0.000753716
Coleoptile	TraesCS1A01G424500	S-type anion channel	0.281275	5.18606	18.4377	NA	0.0238543
Coleoptile	TraesCS2B01G027600	Cytochrome P450	0.281275	5.04876	17.9495	NA	0.0316883
Coleoptile	TraesCS1A01G384300	1-deoxy-D-xylulose 5-phosphate synthase	3.89544	65.738	16.8756	1	1.83306e-07
Coleoptile	TraesCS5A01G302700	Dirigent protein	0.431385	7.26367	16.838	1	0.00787686
Coleoptile	TraesCS6B01G063800	Peroxidase	15.0041	251.289	16.748	0.433662	3.97721e-09
Coleoptile	TraesCS6A01G294900	UPF0226 membrane protein SCH_2374	0.762423	12.5523	16.4637	1	0.000532558
Coleoptile	TraesCS5A01G278500	RADIALIS-like transcription factor	2.18725	35.5151	16.2374	0.282747	2.37387e-06
Coleoptile	TraesCS3A01G379900	Ethylene-responsive transcription factor	1.56334	24.9827	15.9804	1	3.18693e-05
Coleoptile	TraesCS3A01G412500	Peroxidase	1.64101	26.1148	15.9138	1	9.68075e-06
Coleoptile	TraesCS2A01G022500	Cytochrome P450 family protein, expressed	5.86819	92.2841	15.7262	1	1.46863e-07
Coleoptile	TraesCS5A01G441300	Tryptophan synthase alpha chain	1.62207	25.4398	15.6836	1	2.87073e-05
Coleoptile	TraesCS3B01G445100	Carboxyl methyltransferase	1.00421	15.2376	15.1737	1	0.000286483
Coleoptile	TraesCS4B01G556200LC	Hfr-2-like protein	0.843826	12.6047	14.9375	1	0.0013529
Coleoptile	TraesCS5A01G516500	Hfr-2-like protein	1.1251	16.2868	14.4759	1	0.000380352
Coleoptile	TraesCS4A01G183600	Cytochrome P450	2.18462	31.4665	14.4036	1	1.38497e-05
Coleoptile	TraesCS2A01G019400	Cytochrome P450	16.6652	234.02	14.0424	1	4.71071e-08
Coleoptile	TraesCS5B01G507500	Protein PLANT CADMIUM RESISTANCE 2	0.562551	7.88669	14.0195	1	0.00635686
Coleoptile	TraesCS6A01G047500	Peroxidase	7.54487	105.762	14.0177	0.795663	1.83956e-07
Coleoptile	TraesCS6B01G420500	Cinnamoyl CoA reductase	1.27521	17.8495	13.9973	1	0.000171634
Coleoptile	TraesCS3A01G138400	Subtilisin-like protease	0.71266	9.91827	13.9172	1	0.0033451
Coleoptile	TraesCS7B01G433000	Calcium-binding protein	0.562551	7.64274	13.5859	1	0.00787686
Coleoptile	TraesCS3A01G459900	#N/A	3.93786	53.0426	13.4699	1	2.42047e-06
Coleoptile	TraesCS5A01G212400	Erect panicle 2 protein	0.520139	6.92889	13.3212	1	0.0121793
Coleoptile	TraesCS3A01G129100	Metallothiol transferase fosB	2.84347	37.7412	13.2729	1	2.13762e-05
Coleoptile	TraesCS4A01G109200	2-oxoglutarate (2OG) and Fe(II)-dependent oxygenase superfamily protein	5.99443	77.8212	12.9822	1	8.1482e-07
Coleoptile	TraesCS5B01G069600	Cinnamoyl-CoA reductase	11.1854	143.694	12.8465	1	2.83161e-07
Coleoptile	TraesCS5A01G363200	Fatty acyl-CoA reductase	66.8683	855.831	12.7988	7.91443e-09	4.40788e-08
Coleoptile	TraesCS3B01G366800	WAT1-related protein	0.598122	7.57445	12.6637	NA	0.020137
Coleoptile	TraesCS5A01G063900	WD40-repeat protein	0.761925	9.15141	12.0109	1	0.00598766
Coleoptile	TraesCS4B01G302200	Agmatine coumaroyltransferase-2	2.88409	33.991	11.7857	1	3.55462e-05
Coleoptile	TraesCS3A01G138600	Subtilisin-like protease	0.60204	7.08142	11.7624	1	0.0313585
Coleoptile	TraesCS3B01G004200	Subtilisin-like protease	22.6006	258.772	11.4498	0.436568	2.76767e-07
Coleoptile	TraesCS6A01G404500	Cytochrome P450	0.86277	9.86251	11.4312	1	0.0033451
Coleoptile	TraesCS5B01G687900LC	Acetyl-coenzyme A carboxylase carboxyl transferase subunit alpha	2.2502	25.6614	11.404	1	0.000102516
Coleoptile	TraesCS2B01G826300LC	S-adenosylmethionine synthase	0.520139	5.92174	11.3849	NA	0.0323943
Coleoptile	TraesCS3B01G700000LC	H -ATPase 7	3.65658	40.9035	11.1863	1	2.4906e-05
Coleoptile	TraesCS2B01G414600	Protein SPIRAL1	0.536457	5.94104	11.0746	1	0.0323943
Coleoptile	TraesCS3A01G426700	Auxin efflux carrier component	0.60204	6.64066	11.0303	1	0.0313585
Coleoptile	TraesCS5A01G404000LC	RADIALIS	2.55042	27.7592	10.8842	0.44336	6.42325e-05
Coleoptile	TraesCS5A01G016700	Terpene synthase	1.53725	16.7	10.8636	1	0.00123712
Coleoptile	TraesCS1B01G066500	Tryptophan decarboxylase	3.33179	35.4205	10.6311	1	4.03581e-05
Coleoptile	TraesCS2B01G572000	Blue copper protein	2.74717	28.9394	10.5342	1	0.000100608
Coleoptile	TraesCS1A01G610300LC	Leucine-rich repeat receptor-like protein kinase	0.843826	8.56807	10.1538	1	0.019772
Coleoptile	TraesCS5B01G014800	Terpene synthase	1.73612	17.605	10.1404	1	0.000747247
Coleoptile	TraesCSU01G188200	Cytochrome P450 family protein, expressed	2.09052	21.1774	10.1302	1	0.000567389
Coleoptile	TraesCS6B01G341200	GDSL esterase/lipase	3.44744	34.8792	10.1174	1	0.000126789
Coleoptile	TraesCS5A01G596600LC	Tryptophan synthase alpha chain	0.778243	7.83378	10.066	1	0.0161639
Coleoptile	TraesCS6B01G420900	Cinnamoyl CoA reductase	2.41059	24.0401	9.97273	1	0.000266811
Coleoptile	TraesCS5A01G481800	Leucine-rich repeat receptor-like protein kinase family protein	0.961298	9.56713	9.9523	1	0.00940125
Coleoptile	TraesCS6A01G270200	Trihelix transcription factor GT-like protein	1.12218	11.1322	9.9202	1	0.00695292
Coleoptile	TraesCS6A01G375000	Glycosyl transferase, family 2	0.575449	5.70048	9.90615	NA	0.0323943
Coleoptile	TraesCS7A01G776200LC	GDSL esterase/lipase	1.76663	16.9384	9.58795	1	0.00210908
Coleoptile	c148303_g1_i1.path1	#N/A	5.79879	54.8528	9.45935	1	3.88694e-05
Coleoptile	TraesCS1B01G320300LC	Retrotransposon protein, putative, unclassified	1.27179	11.975	9.41582	0.558076	0.00428787
Coleoptile	TraesCS6B01G619700LC	GDSL esterase/lipase	0.762423	6.9422	9.10545	1	0.0313585
Coleoptile	TraesCS7A01G128900	SPT2 chromatin protein	0.778243	7.03352	9.03769	1	0.0313585
Coleoptile	TraesCS7A01G263300LC	FAR1-related sequence 10	0.843826	7.59932	9.00579	1	0.020137
Coleoptile	TraesCS4A01G240400	Phospholipase a1-chloroplastic-like	1.68765	15.0071	8.89227	1	0.00283469
Coleoptile	TraesCS3B01G004600	Subtilisin-like protease	47.9527	421.24	8.78449	1	3.96356e-06
Coleoptile	TraesCS5A01G278300	RADIALIS-like transcription factor	3.39425	29.6009	8.7209	1	0.000265552
Coleoptile	TraesCS5B01G576000LC	Bifunctional autolysin	6.70398	58.1938	8.68048	1	7.08911e-05
Coleoptile	TraesCS6A01G382300	U-box domain-containing family protein	0.843826	7.31195	8.66523	1	0.0250995
Coleoptile	TraesCS7B01G139300	D-alanine-D-alanine ligase family	2.40424	20.6993	8.60949	0.421009	0.00122675
Coleoptile	TraesCS7A01G452400	Xyloglucan 6-xylosyltransferase 1	5.34443	45.6292	8.53771	1	0.000116635
Coleoptile	TraesCS4B01G264500	Aminotransferase	3.12587	26.3031	8.41465	0.534222	0.000574813
Coleoptile	TraesCS6A01G059700	UDP-glycosyltransferase	0.938626	7.84897	8.3622	0.643732	0.0295664
Coleoptile	TraesCS5B01G565400	Ethylene-responsive transcription factor	4.69868	39.2618	8.35594	1	0.000202121
Coleoptile	TraesCS2B01G572100	Blue copper protein	6.59487	54.24	8.22457	1	8.49533e-05
Coleoptile	TraesCS2B01G550800	Transcription factor protein	5.71003	46.8957	8.21285	1	0.000137367
Coleoptile	TraesCS7B01G056000	Glycosyltransferase	1.0432	8.56214	8.20758	0.994338	0.0161866
Coleoptile	TraesCS3A01G343000	WRKY transcription factor	0.843826	6.89431	8.17029	1	0.0313585
Coleoptile	TraesCS4B01G339100	HXXXD-type acyl-transferase family protein	2.29282	18.71	8.16025	0.949592	0.00274093
Coleoptile	TraesCS7B01G341900LC	oxidoreductase/transition metal ion-binding protein	10.8595	87.7905	8.08419	0.381209	5.95716e-05
Coleoptile	TraesCS4B01G010000	Fatty acyl-CoA reductase	5.87162	47.4365	8.07894	0.00199054	0.000215565
Coleoptile	TraesCS2A01G541900	Blue copper protein	9.99939	80.5809	8.05858	1	5.30541e-05
Coleoptile	TraesCS4B01G140200	Ribulose bisphosphate carboxylase/oxygenase activase	21.6709	172.805	7.97404	0.0253908	1.94598e-05
Coleoptile	TraesCS4B01G012600LC	splicing factor PWI domain-containing protein	1.18353	9.43662	7.97325	1	0.019181
Coleoptile	TraesCS3B01G437900	Ethylene-responsive transcription factor	1.00421	7.88222	7.84918	1	0.0361727
Coleoptile	TraesCS7B01G481000	Ring finger protein	0.990515	7.76089	7.8352	1	0.0361727
Coleoptile	TraesCS2B01G569000	Heavy metal transport/detoxification superfamily protein	1.09901	8.60635	7.83102	0.529814	0.0402946
Coleoptile	TraesCS5A01G061600	Cinnamoyl-CoA reductase	6.40527	49.9262	7.79455	1	0.000204187
Coleoptile	TraesCS3B01G023300	Ring finger protein, putative	1.16459	9.06171	7.78102	1	0.0276051
Coleoptile	TraesCS7A01G057100	BTB/POZ domain containing protein	51.7532	399.434	7.71805	0.381209	2.40806e-05
Coleoptile	TraesCS7B01G079500	12-oxophytodienoate reductase-like protein	3.44322	26.2716	7.62996	1	0.00097937
Coleoptile	TraesCS7B01G158600	MADS-box transcription factor	14.5043	110.064	7.58838	NA	7.86139e-05
Coleoptile	TraesCS1B01G456500	S-type anion channel	1.16459	8.77242	7.53262	1	0.0331142
Coleoptile	TraesCS1B01G456200	S-type anion channel	22.7006	170.532	7.51222	1	5.23348e-05
Coleoptile	TraesCS4B01G023200	VQ motif-containing protein	1.98787	14.7805	7.43532	1	0.00587157
Coleoptile	TraesCS5B01G161500	GDSL esterase/lipase	1.55307	11.5356	7.42763	0.439292	0.009689
Coleoptile	TraesCS5A01G278400	RADIALIS-like transcription factor	5.74873	42.4447	7.38332	0.343525	0.00024948
Coleoptile	TraesCS4B01G060100	Thioredoxin-like protein AAED1, chloroplastic	1.68473	12.3675	7.34095	0.433662	0.009689
Coleoptile	TraesCS2A01G541800	Blue copper protein	6.5862	46.7409	7.0968	1	0.000489968
Coleoptile	TraesCS7A01G251800	N-acetyl-gamma-glutamyl-phosphate reductase	1.84803	13.0427	7.05763	1	0.0146151
Coleoptile	TraesCS6B01G421900	U-box domain-containing family protein	2.09294	14.6807	7.01439	1	0.0108786
Coleoptile	TraesCS1A01G421400	Transthyretin-like S-allantoin synthase protein	6.48437	45.4511	7.00932	1	0.00062484
Coleoptile	TraesCS2B01G289900	Basic helix-loop-helix (BHLH) Transcription Factor	70.6586	495.025	7.00587	1	5.78313e-05
Coleoptile	TraesCS2A01G542100	Blue copper protein	1.37001	9.58856	6.99889	1	0.036252
Coleoptile	TraesCS1B01G129800	MYB-related transcription factor	7.87571	54.6218	6.93548	1	0.000410828
Coleoptile	TraesCS2B01G240200	Beta-amylase	1.82194	12.5317	6.8782	1	0.0169035
Coleoptile	TraesCS2A01G090200	Zinc-finger protein	8.02582	55.1526	6.8719	1	0.000477167
Coleoptile	TraesCS1B01G456300	S-type anion channel	10.8709	74.5673	6.85934	1	0.000266097
Coleoptile	TraesCS2B01G563300	Cytochrome P450	6.54067	44.0884	6.74065	0.949592	0.000765952
Coleoptile	TraesCS5B01G211300	Erect panicle 2 protein	1.48536	10.0032	6.73455	1	0.0255802
Coleoptile	TraesCS7A01G508700	WRKY transcription factor	15.4471	103.678	6.71183	1	0.000204187
Coleoptile	TraesCS2A01G271700	Basic helix-loop-helix (BHLH) Transcription Factor	73.6673	482.739	6.55296	1	0.000122509
Coleoptile	TraesCS3B01G446500	Peroxidase	4.64893	29.9351	6.43915	1	0.00220189
Coleoptile	TraesCS1A01G050200	Tryptophan decarboxylase	1.35974	8.69196	6.39238	1	0.0402946
Coleoptile	TraesCS5B01G077700	Cytochrome P450	3.39425	21.579	6.35751	1	0.0052
Coleoptile	TraesCS7A01G172900	Chaperonin-like RbcX protein	2.12689	13.51	6.35203	1	0.0185241
Coleoptile	TraesCS1A01G032900	Protein DETOXIFICATION	3.16224	20.0597	6.34353	1	0.00633965
Coleoptile	TraesCS5A01G286900	Ascorbate oxidase	1.72554	10.9043	6.31934	NA	0.0281572
Coleoptile	TraesCS6B01G372100LC	ER lumen protein retaining receptor	1.62207	10.2412	6.31366	1	0.0458348
Coleoptile	TraesCS4B01G084300	Protein MIZU-KUSSEI 1	3.21644	20.1916	6.27761	1	0.00514768
Coleoptile	TraesCS6B01G383600	Dehydrin	1.73026	10.7942	6.23849	1	0.0281572
Coleoptile	TraesCS5B01G064200	Kinase-like	3.17856	19.7903	6.22618	1	0.00692188
Coleoptile	TraesCS2A01G514500LC	Gag-Pol polyprotein	3.04527	18.8867	6.20199	1	0.0102139
Coleoptile	TraesCS2B01G550900	Transcription factor protein	2.57359	15.8983	6.17746	1	0.0133562
Coleoptile	TraesCS7A01G703900LC	FRIGIDA	3.8754	23.8554	6.1556	0.297786	0.00452007
Coleoptile	TraesCSU01G007600LC	L-ascorbate oxidase	3.62021	22.2277	6.13988	1	0.00635686
Coleoptile	TraesCS2B01G536900	NBS-LRR disease resistance protein	1.94546	11.93	6.13225	1	0.0260459
Coleoptile	TraesCS4A01G365700	Protein PLANT CADMIUM RESISTANCE 2	3.12587	19.1203	6.11678	1	0.00938435
Coleoptile	TraesCS5B01G277700	RADIALIS-like transcription factor	3.33845	20.0921	6.0184	0.529814	0.00836516
Coleoptile	TraesCS5A01G445000	Jacalin-related lectin	2.0874	12.5134	5.99472	1	0.0281049
Coleoptile	TraesCS1B01G066600	Tryptophan decarboxylase	7.64834	45.704	5.97568	1	0.00156259
Coleoptile	TraesCS5B01G211000	Jasmonate zim-domain protein	93.0889	553.47	5.94561	1	0.000264175
Coleoptile	TraesCS5B01G477200	Peptide chain release factor 1	13.188	78.3765	5.943	1	0.00074761
Coleoptile	TraesCS3A01G528000	Cytochrome P450	7.55485	44.7934	5.92909	0.111517	0.00156259
Coleoptile	TraesCS1B01G371900	Cytochrome P450 family protein, expressed	47.265	280.038	5.92484	1	0.00031951
Coleoptile	TraesCS3B01G550200	Basic helix-loop-helix (BHLH) family transcription factor	2.59303	15.3003	5.90055	NA	0.0191445
Coleoptile	TraesCS3B01G412500	Ethylene-responsive transcription factor	3.0213	17.7971	5.89055	1	0.0103954
Coleoptile	TraesCS6A01G301400	TPR repeat-containing thioredoxin TTL4	73.6712	428.748	5.81975	1	0.000357805
Coleoptile	TraesCS6A01G186200	basic helix-loop-helix (bHLH) DNA-binding superfamily protein	2.94967	17.0354	5.77535	1	0.0144508
Coleoptile	TraesCS2A01G542400	Blue copper protein	11.5119	65.4825	5.68826	1	0.00125122
Coleoptile	TraesCS2A01G211300	Serine/threonine-protein kinase	15.4443	87.5384	5.66802	1	0.000968136
Coleoptile	TraesCS4B01G348200	Hfr-2-like protein	2.34763	13.2362	5.63813	1	0.0339046
Coleoptile	TraesCS4A01G043800	Aminotransferase	47.7219	267.869	5.61313	0.817811	0.000517474
Coleoptile	TraesCS3B01G436800	Homeobox protein otx5	15.148	84.9837	5.61023	1	0.00129402
Coleoptile	TraesCS4A01G403200	Blue copper protein	35.8837	196.168	5.46678	1	0.00079599
Coleoptile	TraesCS2A01G533700	Cytochrome P450	3.90705	21.1048	5.40173	0.928853	0.0127948
Coleoptile	TraesCS6A01G176800	U-box domain-containing family protein	7.26068	39.0525	5.37864	1	0.00428787
Coleoptile	TraesCS3A01G229500	MYB transcription factor	5.87012	31.2424	5.32228	1	0.0067897
Coleoptile	TraesCS2A01G355700	Cysteine desulfurase	7.77528	41.0516	5.27976	1	0.00411579
Coleoptile	TraesCS5A01G528800LC	OSBP(oxysterol binding protein)-related protein 2A	16.8737	88.9472	5.27134	1	0.00239539
Coleoptile	TraesCS4A01G456400	Diacylglycerol O-acyltransferase 2	2.15754	11.3501	5.26068	1	0.0498537
Coleoptile	TraesCS6B01G420600	U-box domain-containing family protein	2.97314	15.6252	5.25547	1	0.0255802
Coleoptile	TraesCS5A01G328000	1-phosphatidylinositol phosphodiesterase	13.6317	71.627	5.25445	1	0.0026722
Coleoptile	TraesCS5A01G220200	Fatty acid hydroxylase superfamily	287.448	1506.86	5.24223	1	0.000857636
Coleoptile	TraesCS5B01G469000	Pectin lyase-like superfamily protein	5.32067	27.8689	5.23786	1	0.00838507
Coleoptile	TraesCS7A01G504400	Patatin	5.11242	26.5705	5.19724	1	0.0084732
Coleoptile	TraesCS6B01G244400	Protein FLOWERING LOCUS T	4.74239	24.6353	5.19469	1	0.0114229
Coleoptile	TraesCS2B01G236900	Serine/threonine-protein kinase	21.3042	110.152	5.17043	1	0.00209044
Coleoptile	TraesCS2B01G445800	Kaurene synthase	9.90774	50.3455	5.08143	0.529814	0.00518408
Coleoptile	TraesCS7A01G262200LC	U-box domain-containing protein	20.1753	102.427	5.07685	1	0.00247275
Coleoptile	TraesCS6A01G382800	U-box domain-containing family protein	12.7609	64.5048	5.05489	1	0.00388648
Coleoptile	TraesCS2B01G499700	Methyl-CpG-binding domain protein 3-like 2	19.415	97.8894	5.04195	1	0.00272223
Coleoptile	TraesCS2B01G594400	Endoplasmic reticulum metallopeptidase 1	5.08534	25.6375	5.04144	1	0.0141864
Coleoptile	TraesCS6A01G319500	Ethylene-responsive transcription factor	3.45983	17.4139	5.03317	1	0.0251885
Coleoptile	TraesCS5A01G528900LC	Transposon Ty1-H Gag-Pol polyprotein	33.5082	166.981	4.98328	1	0.00259579
Coleoptile	TraesCS4A01G463400	O-methyltransferase-like protein	75.2455	374.629	4.97876	1	0.00120952
Coleoptile	TraesCS7B01G108300	Jasmonate zim-domain protein	15.8681	78.9009	4.9723	1	0.00378413
Coleoptile	TraesCS2B01G047200	Hfr-2-like protein	69.933	347.197	4.96471	0.0367342	0.00142788
Coleoptile	TraesCS4B01G392100	transmembrane protein, putative (DUF247)	4.36582	21.557	4.93768	1	0.0204718
Coleoptile	TraesCS2B01G030500	Cytochrome P450 family protein, expressed	10.8407	53.4922	4.9344	1	0.00617497
Coleoptile	TraesCS4A01G442500	2-oxoglutarate (2OG) and Fe(II)-dependent oxygenase superfamily protein	29.8317	146.622	4.91496	0.283339	0.00225879
Coleoptile	TraesCS1A01G040000	Sulfite reductase [NADPH] hemoprotein beta-component	3.16799	15.5305	4.90233	0.343525	0.0338766
Coleoptile	TraesCS4B01G396200	Tryptophan decarboxylase	28.6287	140.22	4.89787	0.111517	0.00318443
Coleoptile	TraesCS4B01G010100	Fatty acyl-CoA reductase	6.70468	32.7312	4.88184	0.26959	0.0111173
Coleoptile	TraesCS1B01G470800	Sigma factor sigB regulation protein rsbQ	59.1117	287.496	4.8636	0.436568	0.00201596
Coleoptile	TraesCS7A01G201500	Jasmonate zim-domain protein	33.3943	162.255	4.85877	1	0.00276954
Coleoptile	TraesCS7B01G352300	Xyloglucan 6-xylosyltransferase 1	4.31705	20.9577	4.85464	1	0.0244581
Coleoptile	TraesCS2B01G078800	Expansin	10.0377	48.6869	4.85038	NA	0.00824682
Coleoptile	TraesCS5A01G596800LC	p-loop containing nucleoside triphosphate hydrolases superfamily protein, putative	3.23145	15.6294	4.83665	1	0.0490115
Coleoptile	TraesCS6A01G224000	MYB	32.6359	156.951	4.80917	1	0.00323701
Coleoptile	TraesCS4A01G008000	Jasmonate ZIM domain protein	11.7593	56.2169	4.78064	1	0.00658009
Coleoptile	TraesCS7B01G490900LC	Tryptophan decarboxylase	12.605	60.1476	4.77173	1	0.00673611
Coleoptile	TraesCS5A01G273200	N-acetyl-gamma-glutamyl-phosphate reductase	3.23456	15.3995	4.76091	1	0.0380415
Coleoptile	TraesCS7A01G201100	Jasmonate zim-domain protein	37.7557	178.873	4.73763	1	0.0033451
Coleoptile	TraesCS2A01G236000LC	Phenylalanine ammonia-lyase	3.24989	15.3513	4.72363	1	0.0427572
Coleoptile	TraesCS3A01G449900	LURP-one-like protein	11.4071	53.5949	4.69838	1	0.0079739
Coleoptile	TraesCS4A01G368500	Bifunctional polymyxin resistance protein ArnA	9.2535	43.1776	4.66608	0.00998285	0.00940347
Coleoptile	TraesCS6B01G295600	Peptide transporter	111.846	519.953	4.64883	0.949592	0.00264445
Coleoptile	TraesCS2B01G482800LC	GOLDEN2-like 2	9.29326	43.0496	4.63235	1	0.00963737
Coleoptile	TraesCS4A01G005200	senescence-associated family protein, putative (DUF581)	13.6192	62.2359	4.56972	NA	0.00894977
Coleoptile	TraesCS5B01G367400	Subtilisin-like protease	3.65792	16.6974	4.56472	1	0.0498537
Coleoptile	TraesCS5B01G588100LC	Cysteine protease, putative	4.73847	21.6189	4.56241	1	0.0283534
Coleoptile	TraesCS1A01G435000	Sigma factor sigB regulation protein rsbQ	312.637	1423.05	4.55177	0.236973	0.002888
Coleoptile	TraesCS5A01G212800	Jasmonate zim-domain protein	329.097	1495.06	4.54293	0.795663	0.00328489
Coleoptile	TraesCS4A01G290800	VQ motif-containing protein	15.7234	71.409	4.54158	1	0.00673505
Coleoptile	TraesCS3A01G403000	Di-glucose binding protein with Kinesin motor domain-containing protein	17.2933	78.3247	4.52919	1	0.00695292
Coleoptile	TraesCS2B01G563200	Cytochrome P450	13.4909	60.9644	4.51893	0.949592	0.00901701
Coleoptile	TraesCS4A01G463600	Cytochrome P450	301.485	1357.51	4.50275	1	0.00263643
Coleoptile	TraesCS3B01G166100	Gibberellin 2-oxidase 2	9.90804	44.5374	4.49508	0.371743	0.0134478
Coleoptile	TraesCS6B01G372200LC	AT hook motif-containing protein, putative	14.8876	66.7422	4.48306	1	0.0110066
Coleoptile	TraesCS2A01G581000	Peroxisomal membrane (Mpv17/PMP22) family protein	22.6302	101.126	4.46864	0.911288	0.00903452
Coleoptile	TraesCS2B01G031700	Cytochrome P450	40.3131	180.143	4.4686	1	0.00617051
Coleoptile	TraesCS2A01G436500LC	F-box protein-like	11.8245	52.5823	4.4469	1	0.0106187
Coleoptile	TraesCS1A01G342000	Peroxidase	17.6941	78.4581	4.43414	1	0.00642191
Coleoptile	TraesCSU01G091700LC	Cytochrome P450 family protein, expressed	10.7013	47.4285	4.43205	0.819526	0.0116135
Coleoptile	TraesCS7A01G201600	Jasmonate zim-domain protein	30.5607	134.844	4.41232	1	0.00637918
Coleoptile	TraesCS3B01G004300	Subtilisin-like protease	5.61856	24.6708	4.39094	1	0.0261244
Coleoptile	TraesCS1A01G370700	Ethylene-responsive transcription factor	13.3139	58.4428	4.38959	NA	0.0110061
Coleoptile	TraesCS6B01G281900	Shikimate/quinate hydroxycinnamoyl transferase	76.3155	333.52	4.37028	0.268105	0.00691876
Coleoptile	TraesCS3A01G026400	mediator of RNA polymerase II transcription subunit	12.9859	56.7166	4.36757	1	0.0125391
Coleoptile	TraesCS4B01G012500LC	Chaperone DnaJ-domain superfamily protein	15.4088	67.1729	4.35939	1	0.0109482
Coleoptile	TraesCS2A01G210300	Cellulose synthase-like protein	22.317	97.1019	4.35103	1	0.00733355
Coleoptile	TraesCS3B01G315200	Pathogen-related protein	21.0967	91.6706	4.34526	0.241664	0.00779275
Coleoptile	TraesCS1B01G048100	Phenylalanine ammonia-lyase	85.4993	370.356	4.33169	1	0.0050507
Coleoptile	TraesCS2A01G389100	Kinase family protein	58.5404	253.474	4.32991	1	0.00619626
Coleoptile	TraesCS1A01G415200	Protein CHUP1, chloroplastic	46.0344	199.255	4.3284	0.275744	0.00635686
Coleoptile	TraesCS6B01G257300	MYB	38.9874	168.148	4.31289	1	0.00635686
Coleoptile	TraesCS5B01G384500	Basic helix-loop-helix (BHLH) family transcription factor	161.58	682.718	4.22526	1	0.00635686
Coleoptile	TraesCS4B01G396300	Cytochrome P450 family protein, expressed	15.9226	67.173	4.21872	7.25964e-05	0.0133562
Coleoptile	TraesCS5A01G278700	RADIALIS-like transcription factor	35.673	150.403	4.21617	0.445123	0.00687368
Coleoptile	TraesCSU01G204900	HXXXD-type acyl-transferase family protein	19.8576	83.2776	4.19373	1	0.00900897
Coleoptile	TraesCSU01G166100	3-ketoacyl-CoA synthase	55.2342	231.42	4.18979	0.497935	0.00831169
Coleoptile	TraesCS3B01G288100	Protein kinase-like	22.546	94.2483	4.18027	1	0.011922
Coleoptile	TraesCS4B01G613600LC	Tyrosine decarboxylase	9.23766	38.3815	4.15489	0.529814	0.0295368
Coleoptile	TraesCS5B01G777200LC	forkhead-associated domain-containing protein / FHA domain-containing protein	16.3812	67.9603	4.14868	1	0.0137234
Coleoptile	TraesCS3A01G327100	Disulfide isomerase	5.79364	24.0112	4.1444	0.817811	0.0498537
Coleoptile	TraesCS1B01G096900	Peroxidase	50.6607	209.872	4.1427	1	0.00806721
Coleoptile	TraesCS7B01G107700	Jasmonate zim-domain protein	21.9524	90.593	4.1268	1	0.0139346
Coleoptile	TraesCS4A01G007900	Jasmonate ZIM domain protein	23.1813	95.6345	4.1255	0.987986	0.0106115
Coleoptile	TraesCS3B01G486900	LURP-one-like protein	15.0069	61.6464	4.10788	1	0.0169035
Coleoptile	TraesCS5A01G380900	Basic helix-loop-helix transcription factor	346.527	1416.68	4.08822	1	0.00818752
Coleoptile	TraesCS4B01G349500	Aquaporin-like protein	132.371	539.514	4.07578	1	0.00748588
Coleoptile	TraesCS6B01G277100	14 kDa proline-rich protein DC2.15	137.283	556.711	4.0552	NA	0.0108786
Coleoptile	TraesCS2B01G366600	Kinase family protein	28.3855	114.997	4.05127	1	0.0133032
Coleoptile	TraesCS6A01G103300	Glycine rich protein	391.324	1579.22	4.03557	NA	0.0103932
Coleoptile	TraesCS5B01G277900	RADIALIS-like transcription factor	15.7514	63.5422	4.03407	1	0.0149994
Coleoptile	TraesCS7A01G040400	Acid phosphatase 1	20.0142	80.6646	4.03037	0.188732	0.0148563
Coleoptile	TraesCS1A01G079400	Peroxidase	74.1446	298.547	4.02654	1	0.00882172
Coleoptile	TraesCS4A01G290500	Hexosyltransferase	8.55433	34.444	4.0265	1	0.0346719
Coleoptile	TraesCS7A01G201400	Jasmonate zim-domain protein	39.1149	157.408	4.02425	1	0.0129149
Coleoptile	TraesCS2B01G055600LC	1-deoxy-D-xylulose-5-phosphate synthase	7.47428	29.9997	4.01372	0.903375	0.0368039
Coleoptile	TraesCS2A01G078100	Cytochrome P450	9.10629	36.5091	4.00922	1	0.0358727
Coleoptile	TraesCS4B01G262900	Mannitol transporter, putative, expressed	37.0389	148.394	4.00645	1	0.0130935
Coleoptile	TraesCS4A01G007800	Jasmonate ZIM domain protein	293.819	1172.61	3.99094	1	0.00949523
Coleoptile	TraesCS6A01G224400	MYB	30.7385	122.056	3.97078	1	0.0148563
Coleoptile	TraesCS1B01G547400LC	GDSL-like lipase/acylhydrolase superfamily protein	11.134	44.0384	3.95532	0.949592	0.0337788
Coleoptile	TraesCS7A01G528800	Chaperone protein dnaJ	8.80412	34.7316	3.94493	0.381209	0.0370576
Coleoptile	TraesCSU01G067100LC	O-acyltransferase WSD1	126.17	496.968	3.93888	NA	0.014352
Coleoptile	TraesCS1B01G280400	Benzyl alcohol O-benzoyltransferase	19.9655	78.5976	3.93668	NA	0.0241037
Coleoptile	TraesCS3A01G281500	Pathogen-related protein	55.8311	219.31	3.92809	1	0.0104144
Coleoptile	TraesCS5A01G321800	O-acyltransferase WSD1	47.2352	183.721	3.8895	1	0.0146368
Coleoptile	TraesCS1A01G351600	Cytochrome P450 family protein, expressed	61.9478	240.776	3.88675	1	0.0137234
Coleoptile	TraesCS3B01G549500	33 kDa chaperonin	27.0939	105.26	3.88501	1	0.0173489
Coleoptile	TraesCS6B01G257100	MYB	13.9091	54.0358	3.88491	1	0.0292302
Coleoptile	TraesCS4B01G242200	Serine/threonine-protein kinase	33.1286	128.031	3.86467	0.529814	0.0173918
Coleoptile	TraesCS4A01G023600	Alpha/beta-Hydrolases superfamily protein, putative	7.28204	28.0884	3.85722	1	0.0417348
Coleoptile	TraesCS7B01G208200	Blue copper protein	20.3522	78.388	3.85157	1	0.0236394
Coleoptile	TraesCS3A01G376900	U-box domain-containing family protein	35.3141	135.36	3.83304	0.529814	0.0195598
Coleoptile	TraesCSU01G252800	Blue copper protein	16.5887	63.2672	3.81387	1	0.0279531
Coleoptile	TraesCS4B01G299800	DUF581 family protein	54.7708	208.581	3.80825	1	0.0178109
Coleoptile	TraesCS5A01G293700	Sarcoplasmic reticulum histidine-rich calcium-binding protein, putative	9.42212	35.8339	3.80317	1	0.0443859
Coleoptile	TraesCS5B01G544800	Receptor-kinase, putative	253.515	960.914	3.79036	1	0.014338
Coleoptile	TraesCS2B01G608900	Peroxisomal membrane (Mpv17/PMP22) family protein	47.7438	180.215	3.77462	1	0.0281572
Coleoptile	TraesCS3B01G402200	Amino acid transporter, putative	44.6788	167.762	3.75484	1	0.0164939
Coleoptile	TraesCS1A01G242000	Cytochrome P450	31.1568	116.861	3.75073	1	0.0206315
Coleoptile	TraesCS2B01G236400	Cellulose synthase-like protein	35.3132	132.275	3.74578	1	0.0194861
Coleoptile	TraesCS5A01G007900LC	#N/A	22.1335	82.3126	3.71891	1	0.0299965
Coleoptile	TraesCS4B01G271900	Blue copper protein	30.0716	111.54	3.70915	1	0.0257751
Coleoptile	TraesCS7A01G353900	FAD-binding Berberine family protein, putative	9.57386	35.4669	3.70455	1	0.0422753
Coleoptile	TraesCS2A01G501800	Lipase	31.5963	116.805	3.69679	0.147389	0.0209375
Coleoptile	TraesCS7A01G226300	Nuclear transport factor 2 (NTF2) family protein with RNA binding (RRM-RBD-RNP motifs) domain-containing protein	132.932	490.742	3.69169	1	0.0177118
Coleoptile	TraesCS2A01G122100	Short-chain dehydrogenase/reductase	33.4983	123.584	3.68928	0.817811	0.0222712
Coleoptile	TraesCS7A01G201300	Jasmonate zim-domain protein	27.0016	99.4706	3.68387	1	0.0295861
Coleoptile	TraesCS1A01G153000	Long-chain-alcohol oxidase	165.737	608.76	3.67306	1	0.0179662
Coleoptile	TraesCS4B01G239400	protein kinase family protein	77.7503	284.577	3.66014	1	0.0219919
Coleoptile	TraesCS3A01G288000	Serine carboxypeptidase, putative	54.462	198.156	3.63842	1	0.0216672
Coleoptile	TraesCS7B01G273600	FAD-binding Berberine family protein, putative	21.0626	76.5694	3.63533	1	0.0315643
Coleoptile	TraesCS1B01G448600LC	Ephrin type-A receptor 5	35.822	129.726	3.6214	1	0.0315643
Coleoptile	TraesCSU01G066700	Aldehyde dehydrogenase	516.083	1866.64	3.61694	0.208553	0.0233295
Coleoptile	TraesCS7B01G238300	Peroxidase	13.9625	50.3487	3.60601	1	0.0498334
Coleoptile	TraesCS7B01G107800	Jasmonate zim-domain protein	63.2941	228.2	3.60539	1	0.027064
Coleoptile	TraesCS2B01G093100	Cytochrome P450, putative	194.977	700.595	3.59322	1	0.0276066
Coleoptile	TraesCS6B01G063900	Peroxidase	18.3114	65.6665	3.5861	1	0.0312898
Coleoptile	TraesCS4B01G135200	Cytochrome P450	14.0665	50.2265	3.57064	1	0.045787
Coleoptile	TraesCS7A01G799700LC	Myosin light chain kinase, smooth muscle	26.7438	95.3009	3.56348	1	0.0345994
Coleoptile	TraesCS7B01G108400	Jasmonate zim-domain protein	26.7723	95.3865	3.56289	1	0.0378607
Coleoptile	TraesCS2A01G145800	4-coumarate-CoA ligase	98.3253	348.807	3.54748	1	0.0245856
Coleoptile	TraesCS2A01G286700	Jasmonate ZIM domain protein	136.886	485.584	3.54736	1	0.0273423
Coleoptile	TraesCS7A01G174700	12-oxophytodienoate reductase-like protein	44.699	158.543	3.5469	1	0.0314333
Coleoptile	TraesCS5B01G384800	Cytochrome P450 family protein, expressed	165.833	580.242	3.49895	1	0.0241546
Coleoptile	TraesCS4B01G323900	CoA ligase	26.4399	92.3971	3.49461	1	0.0458348
Coleoptile	TraesCS2A01G212900	Phenylalanine ammonia-lyase	134.77	468.167	3.47383	1	0.0280175
Coleoptile	TraesCS2A01G121900	Dirigent protein	37.9931	131.92	3.47222	1	0.0433185
Coleoptile	TraesCSU01G221400	O-acyltransferase WSD1	109.025	377.109	3.45892	NA	0.0440284
Coleoptile	TraesCS3B01G074000	Receptor-kinase, putative	26.9793	92.8095	3.44003	1	0.0447939
Coleoptile	TraesCS2B01G303600	Jasmonate ZIM domain protein	82.5342	282.599	3.42402	1	0.0382156
Coleoptile	TraesCSU01G058300LC	Subtilisin-like protease	151.081	514.247	3.40379	1	0.0359328
Coleoptile	TraesCS3B01G409400	U-box domain-containing family protein	45.7009	154.816	3.3876	1	0.047477
Coleoptile	TraesCS6A01G268500	Major facilitator superfamily protein	37.5375	126.934	3.38152	1	0.0403845
Coleoptile	TraesCS1A01G089600	1-aminocyclopropane-1-carboxylate oxidase	467.438	1578.12	3.37612	1	0.0371524
Coleoptile	TraesCS6A01G243300	Ethylene-responsive transcription factor	155.125	522.231	3.36652	1	0.0380415
Coleoptile	TraesCS2B01G224300	Phenylalanine ammonia-lyase	321.091	1078.22	3.35798	1	0.0389894
Coleoptile	TraesCS7B01G150000	Ring finger protein, putative	62.962	209.618	3.32928	1	0.0455731
Coleoptile	TraesCS2A01G395100	RING/U-box superfamily protein	83.2602	271.299	3.25845	1	0.0498654
Coleoptile	TraesCS3A01G311900	Lachrymatory-factor synthase	246.53	794.755	3.22377	0.817811	0.0444867
Coleoptile	TraesCS1A01G126100	GDSL esterase/lipase	56.4623	132.007	2.33797	0.0355916	0.396141
Coleoptile	TraesCS5B01G166300	Indole-3-glycerol phosphate synthase	428.226	151.32	-2.82994	1	0.0393864
Coleoptile	TraesCS1A01G383500	60S ribosomal protein L35a-like protein	131.987	46.3007	-2.85065	NA	0.0464997
Coleoptile	TraesCS6A01G034800	Histone H2A	110.541	38.5567	-2.86697	NA	0.0473645
Coleoptile	TraesCS4A01G276400	Pescadillo homolog	112.171	38.7061	-2.89802	NA	0.0425156
Coleoptile	TraesCS7A01G558500	Thaumatin-like protein	1379.12	474.081	-2.90904	1	0.0473146
Coleoptile	TraesCS3A01G075800	Histone H2B	157.255	53.9114	-2.91692	NA	0.0373197
Coleoptile	TraesCS5B01G442100	60S ribosomal protein L4	257.996	88.1081	-2.92818	NA	0.0334936
Coleoptile	TraesCS1B01G052500	HXXXD-type acyl-transferase family protein	227.492	77.6061	-2.93136	1	0.0443928
Coleoptile	TraesCS1B01G398800	Guanine nucleotide-binding protein subunit beta-1	113.814	38.5811	-2.94999	1	0.0397054
Coleoptile	TraesCS7A01G009800	Acid invertase 1	534.957	180.707	-2.96035	NA	0.0252985
Coleoptile	TraesCS2A01G443200	50S ribosomal protein L11	77.0293	26.0126	-2.96123	1	0.0440773
Coleoptile	TraesCS1A01G445700	Histone deacetylase-like protein-like	395.48	133.065	-2.97208	NA	0.0281572
Coleoptile	TraesCS6A01G253900	High mobility group protein	272.951	91.8256	-2.97249	1	0.0353786
Coleoptile	TraesCS3B01G405000	Ribosomal protein	259.417	87.055	-2.97992	1	0.0303125
Coleoptile	TraesCS4A01G260400	Histone H2B	373.318	124.99	-2.98678	1	0.030656
Coleoptile	TraesCS6A01G086400	Histone H2B	171.015	57.1478	-2.9925	NA	0.0304813
Coleoptile	TraesCS2A01G416500	U3 small nucleolar RNA-associated protein 10	153.842	50.9533	-3.01926	NA	0.0287714
Coleoptile	TraesCS6A01G055200	Histone H4	104.712	34.6621	-3.02095	1	0.0345994
Coleoptile	TraesCS2A01G106600	WEAK movement UNDER BLUE LIGHT-like protein	48.11	15.9016	-3.02549	NA	0.0464205
Coleoptile	TraesCS4B01G033400	Germin-like protein 1	4198.86	1383.53	-3.03488	1	0.0421687
Coleoptile	TraesCS5A01G215000	Ribosome production factor 2-like protein	51.7042	17.0126	-3.03918	NA	0.0439489
Coleoptile	TraesCS2B01G241200	Glucan endo-1,3-beta-glucosidase 3	360.612	118.464	-3.04407	1	0.0473146
Coleoptile	TraesCS7A01G102400	Nucleosome assembly protein 1-1	324.643	106.568	-3.04635	NA	0.0241546
Coleoptile	TraesCS7B01G440900	Cytochrome P450	100	32.8097	-3.04789	1	0.0405813
Coleoptile	TraesCS1B01G401000	Nucleolar family protein	154.353	50.4483	-3.05962	1	0.0294419
Coleoptile	TraesCS6B01G129600	DNA polymerase V	56.5846	18.4502	-3.06689	NA	0.0422689
Coleoptile	TraesCS7B01G146100	Receptor-like kinase	87.9389	28.6727	-3.06699	NA	0.0272171
Coleoptile	TraesCS5B01G334600	Alba DNA/RNA-binding protein	50.1697	16.345	-3.06943	NA	0.0422689
Coleoptile	TraesCS1B01G236100	Importin subunit beta-1	84.3313	27.4491	-3.07228	NA	0.0304372
Coleoptile	TraesCS3B01G535000	Crossover junction endonuclease mus81	70.0102	22.786	-3.07251	1	0.0429226
Coleoptile	TraesCS4B01G124700LC	DNA polymerase	48.8881	15.9041	-3.07394	NA	0.0421083
Coleoptile	TraesCS5B01G041800	Nucleolar and coiled-body phosphoprotein 1	97.6063	31.7349	-3.07568	NA	0.0310863
Coleoptile	TraesCS7B01G456300	BURP domain-containing protein	1509.61	489.501	-3.08398	1	0.031603
Coleoptile	TraesCS5B01G317200	Cytochrome P450, putative	111.207	36.0106	-3.08818	0.751669	0.0430019
Coleoptile	TraesCS5A01G017900	Thaumatin-like protein	829.698	267.286	-3.10416	1	0.0251432
Coleoptile	TraesCS2A01G488400	Cell division protein ftsZ	48.3764	15.5665	-3.10772	1	0.0462874
Coleoptile	TraesCS5A01G352100	High mobility group family	185.593	59.7198	-3.10773	NA	0.0216672
Coleoptile	TraesCS6B01G424400	Flowering-promoting factor 1-like protein 1	496.724	159.783	-3.10875	1	0.0379379
Coleoptile	TraesCS5A01G458700	imidazolonepropionase (Protein of unknown function, DUF642)	143.661	46.1606	-3.1122	NA	0.0198932
Coleoptile	TraesCS6A01G117400	Histone H2A	53.2432	17.0859	-3.11621	NA	0.0384685
Coleoptile	TraesCS1B01G267200	Microtubule associated family protein	54.0226	17.3224	-3.11866	NA	0.0416241
Coleoptile	TraesCS6A01G382200	Germin-like protein 1-1	193.513	61.9799	-3.12219	0.911288	0.0452527
Coleoptile	TraesCS3A01G099300	Breast cancer type 2 susceptibility protein-like protein	51.4489	16.4684	-3.12411	NA	0.0437956
Coleoptile	TraesCS7A01G280700	Dihydroxy-acid dehydratase	75.2428	24.0452	-3.12922	1	0.0339046
Coleoptile	TraesCS1A01G360200	Histone H3	62.8626	20.0867	-3.12956	NA	0.0320999
Coleoptile	TraesCS7B01G064900	Nucleolar GTP-binding protein 1	204.709	65.3091	-3.13446	NA	0.0216672
Coleoptile	TraesCS1A01G360300	Phosphoribosylformylglycinamidine synthase family protein	40.4249	12.8138	-3.15478	1	0.0428965
Coleoptile	TraesCS1A01G378000	Guanine nucleotide-binding protein subunit beta-1	201.21	63.6012	-3.16362	1	0.019772
Coleoptile	TraesCS2A01G344900	Nucleosome assembly protein 1-like 1	45.7912	14.4673	-3.16515	NA	0.0426701
Coleoptile	TraesCS3A01G475200LC	Glycerophosphodiester phosphodiesterase	912.453	288.188	-3.16618	1	0.037164
Coleoptile	TraesCS1A01G287700	Histone H4	60.3902	19.0569	-3.16893	1	0.0313585
Coleoptile	TraesCS1A01G361600	Histone H2B	161.354	50.7737	-3.1779	NA	0.0213
Coleoptile	TraesCSU01G658700LC	Histone H3	69.565	21.7907	-3.19242	1	0.0269234
Coleoptile	TraesCS6B01G266200	YABBY protein	43.1909	13.4939	-3.20079	0.88228	0.0399867
Coleoptile	TraesCS6B01G302400	formate dehydrogenase	2825.88	881.739	-3.2049	1	0.0247081
Coleoptile	TraesCS7B01G466600	GDSL esterase/lipase	56.0391	17.4181	-3.21729	0.725045	0.0473146
Coleoptile	TraesCS7A01G180800	Trehalose 6-phosphate phosphatase	116.575	36.1899	-3.22121	0.436568	0.0248824
Coleoptile	TraesCS1B01G107600	Sucrose-phosphatase	138.049	42.8458	-3.22201	1	0.0317263
Coleoptile	TraesCS3B01G214600	DNA gyrase subunit B	42.5893	13.2168	-3.22236	1	0.032122
Coleoptile	TraesCS2A01G149600	Serine/threonine-protein kinase haspin	40.288	12.461	-3.23312	NA	0.0340326
Coleoptile	TraesCS2A01G314800	Peptidylprolyl isomerase	63.9556	19.77	-3.23498	NA	0.0253094
Coleoptile	TraesCS3A01G363700	Gamma-glutamyl phosphate reductase	74.214	22.9045	-3.24016	1	0.0230277
Coleoptile	TraesCS5B01G045100	WIR1a	245.322	75.5961	-3.24517	1	0.0253638
Coleoptile	TraesCS3B01G167600	Histone H4	41.978	12.9247	-3.2479	NA	0.0318035
Coleoptile	TraesCS6A01G103200	Kinesin-like protein	42.6958	13.1363	-3.25023	1	0.032122
Coleoptile	TraesCS7A01G517200	WD40 repeat-like protein	38.8563	11.9356	-3.25549	NA	0.0369066
Coleoptile	TraesCS6B01G366700	Growth-regulating factor	37.9559	11.6416	-3.26038	1	0.0362634
Coleoptile	TraesCS3B01G114600	Histone H2B	70.4243	21.5601	-3.26641	NA	0.0213209
Coleoptile	TraesCS5B01G191100	Zinc finger CCCH domain protein	36.704	11.2315	-3.26796	0.5895	0.0457577
Coleoptile	TraesCS4A01G296300	Thaumatin-like protein	858.075	262.149	-3.27323	1	0.0157724
Coleoptile	TraesCS4B01G275500	Histone H3	44.7948	13.6812	-3.27419	NA	0.0303878
Coleoptile	TraesCS3B01G313900	Glycosyltransferase	262.143	80.0117	-3.2763	1	0.0283534
Coleoptile	TraesCS2A01G561600	DNA/RNA helicase protein	82.0813	25.0189	-3.28078	1	0.0195598
Coleoptile	TraesCS2A01G587700	Bystin	29.9996	9.14203	-3.2815	NA	0.0412985
Coleoptile	TraesCS1B01G273500	GDSL esterase/lipase	38.7089	11.7797	-3.28606	NA	0.033424
Coleoptile	TraesCS1B01G078900	Interactor of constitutive active ROPs 2, chloroplastic	66.7976	20.3231	-3.28678	NA	0.0233389
Coleoptile	TraesCS4A01G067800	Histone H4	93.3412	28.3385	-3.29379	NA	0.0181006
Coleoptile	TraesCSU01G587600LC	BURP domain protein RD22	103.969	31.4525	-3.30559	1	0.0293187
Coleoptile	TraesCS5A01G509200	50S ribosomal protein L14	73.3668	22.1776	-3.30815	1	0.0216672
Coleoptile	TraesCS7B01G237800	Heavy metal transport/detoxification superfamily protein	113.45	34.2637	-3.31109	NA	0.0406376
Coleoptile	TraesCS6B01G376900	Histone H2B	62.9029	18.9706	-3.3158	1	0.0241037
Coleoptile	TraesCS3B01G180500LC	myosin XI D	60.9745	18.3522	-3.32246	NA	0.0237525
Coleoptile	TraesCS3B01G083400	Chromatin remodeling factor, putative	284.019	85.3392	-3.32811	NA	0.0119569
Coleoptile	TraesCS1A01G295700	Histone H4	63.8701	19.1826	-3.32959	NA	0.021066
Coleoptile	TraesCS3A01G123100	Transcriptional corepressor LEUNIG	42.8786	12.8668	-3.3325	NA	0.0281572
Coleoptile	TraesCS4A01G401100	Nucleosome assembly protein 1-1	261.985	78.5884	-3.33363	NA	0.0117645
Coleoptile	TraesCS1B01G279500	Deoxycytidine kinase	29.4111	8.82147	-3.33404	1	0.0409515
Coleoptile	TraesCS2A01G286600	Ubiquitin carboxyl-terminal hydrolase BAP1	52.2703	15.6212	-3.34612	NA	0.0245856
Coleoptile	TraesCS1B01G357400	Histone H2A	141.658	42.2969	-3.34914	1	0.0135857
Coleoptile	TraesCS5A01G098300	Histone H2A	29.3489	8.75642	-3.35171	NA	0.0385214
Coleoptile	TraesCS2B01G361300	Kelch domain-containing 4	37.7606	11.249	-3.35679	1	0.0343813
Coleoptile	TraesCS6B01G275800	Expansin protein	34.614	10.2927	-3.36296	1	0.0311631
Coleoptile	TraesCS2A01G173800	EGG APPARATUS-1 protein	72.5494	21.5543	-3.36589	1	0.0195598
Coleoptile	TraesCS6B01G048800	Histone H2B	71.6771	21.2475	-3.37344	NA	0.016502
Coleoptile	TraesCS7A01G175200	MADS box transcription factor	63.4632	18.7652	-3.38197	NA	0.0165292
Coleoptile	TraesCS7B01G016700	Histone H3	32.7	9.62831	-3.39623	NA	0.0303064
Coleoptile	TraesCS7A01G042100	Leucine-rich repeat receptor kinase-like protein	36.6226	10.7654	-3.4019	NA	0.0226286
Coleoptile	TraesCS3B01G584700	Pathogenesis-related protein PR-4	501.594	147.01	-3.41198	1	0.0135857
Coleoptile	TraesCS3B01G089900	Histone H2B	152.783	44.7566	-3.41365	NA	0.0107317
Coleoptile	TraesCS4B01G134500	ATP-dependent RNA helicase	22.0604	6.45417	-3.41801	NA	0.0498537
Coleoptile	TraesCS5B01G508700	Pumilio	42.6022	12.4413	-3.42426	NA	0.0266622
Coleoptile	TraesCS6B01G427200	GDSL esterase/lipase	186.303	54.2997	-3.43101	1	0.0137918
Coleoptile	TraesCS1A01G379300	Nucleolar family protein	89.7915	26.1665	-3.43154	NA	0.0118261
Coleoptile	TraesCS3B01G220600	Pentatricopeptide repeat-containing protein	57.662	16.7896	-3.43438	NA	0.0168844
Coleoptile	TraesCS4B01G037300	Pescadillo homolog	289.755	84.3414	-3.4355	0.879439	0.00992679
Coleoptile	TraesCS6A01G034300	Histone H2A	68.2024	19.7889	-3.4465	NA	0.0146151
Coleoptile	TraesCS2A01G305000	RING/FYVE/PHD zinc finger protein	65.9526	19.1305	-3.44751	NA	0.014352
Coleoptile	TraesCS6A01G400300	rRNA 2'-O-methyltransferase fibrillarin 2	81.5233	23.6425	-3.44816	NA	0.012022
Coleoptile	TraesCS3A01G354300	Histone H4	149.564	43.2974	-3.45434	NA	0.0102281
Coleoptile	TraesCS2A01G221800	Condensin-2 complex subunit H2	30.7142	8.8848	-3.45694	NA	0.0272631
Coleoptile	TraesCS1B01G186800	RP/EB family microtubule-associated protein	67.7139	19.5206	-3.46884	NA	0.0127719
Coleoptile	TraesCS3B01G450300	Histone deacetylase-like protein	40.6268	11.7004	-3.47225	NA	0.0236628
Coleoptile	TraesCS7A01G211600	Subtilisin-like protease	40.894	11.7741	-3.47321	NA	0.0225218
Coleoptile	TraesCS7A01G304400	Small nuclear ribonucleoprotein family protein	57.5913	16.5764	-3.4743	NA	0.0160683
Coleoptile	TraesCS7B01G480300	Callose synthase	311.01	89.3718	-3.47995	1	0.00771725
Coleoptile	TraesCS7A01G090500	Protein arginine methyltransferase	51.5716	14.808	-3.48269	NA	0.0162422
Coleoptile	TraesCS4B01G225000	Histone H4	34.4815	9.88567	-3.48803	NA	0.0237911
Coleoptile	TraesCS1B01G049300	Poly [ADP-ribose] polymerase	130.525	37.4205	-3.48807	NA	0.00987115
Coleoptile	TraesCS6A01G117200	Histone H2A	108.789	31.1183	-3.49599	NA	0.0104144
Coleoptile	TraesCS4A01G285700	GDSL esterase/lipase	46.9115	13.3675	-3.50936	1	0.0179005
Coleoptile	TraesCS3B01G413400	Sister chromatid cohesion PDS5-like protein	33.9631	9.64994	-3.51952	NA	0.0209098
Coleoptile	TraesCS4B01G585500LC	PHD-finger protein	34.4564	9.77946	-3.52334	NA	0.0224942
Coleoptile	TraesCS2B01G342800	60S ribosomal protein L34	41.3984	11.7321	-3.52866	1	0.0194258
Coleoptile	TraesCS5A01G032500	Kinesin-like protein	35.1589	9.95802	-3.53071	NA	0.0241037
Coleoptile	TraesCS5A01G001900	Teosinte branched 1	27.77	7.86333	-3.53159	1	0.0480745
Coleoptile	TraesCS4A01G046600	Urb2/Npa2 family protein	24.244	6.86214	-3.533	NA	0.0281572
Coleoptile	TraesCS5B01G162300	Argonaute	18.4064	5.19009	-3.54645	NA	0.0478431
Coleoptile	TraesCS1B01G139100	MAR-binding filament-like protein 1-1	38.1557	10.7381	-3.55331	NA	0.0231158
Coleoptile	TraesCS1B01G376700	Histone H3	76.9849	21.6461	-3.55652	NA	0.0112369
Coleoptile	TraesCS3A01G458900	Protein kinase superfamily protein	34.7006	9.7523	-3.55819	NA	0.0339046
Coleoptile	TraesCS6A01G061600	Histone H4	43.0844	12.0831	-3.56568	NA	0.0177732
Coleoptile	TraesCS7A01G160000	Nucleolar GTP-binding protein 1	208.612	58.3863	-3.57296	NA	0.00824391
Coleoptile	TraesCS6A01G155800	Histone H3	125.234	35.0334	-3.57471	NA	0.0079739
Coleoptile	TraesCS5A01G142600	Cell division control 45-like protein	19.3547	5.39902	-3.58485	1	0.0443082
Coleoptile	TraesCS5B01G433000	evolutionarily conserved C-terminal region 2	76.6431	21.3718	-3.58618	NA	0.0103954
Coleoptile	TraesCS4A01G250200	SNF2 domain-containing protein / helicase domain-containing protein / zinc finger protein-like protein	283.605	79.0114	-3.58942	1	0.0147658
Coleoptile	TraesCS1B01G059400	Formin-like protein	21.5868	6.01164	-3.59084	NA	0.0358727
Coleoptile	TraesCS2A01G100700	WUSCHEL-related homeobox	55.5639	15.4397	-3.59877	1	0.0169035
Coleoptile	TraesCS3A01G372600	Ribosomal protein	301.235	83.6904	-3.5994	1	0.00670683
Coleoptile	TraesCS4A01G116400	Pathogenesis-related protein 1	491.586	136.34	-3.60558	1	0.0100345
Coleoptile	TraesCS2A01G233300	TPX2 (targeting protein for Xklp2) protein family	43.1775	11.9692	-3.60738	1	0.0146044
Coleoptile	TraesCS1B01G304700	Histone H4	101.914	28.2478	-3.60785	1	0.00950067
Coleoptile	TraesCS1A01G327000	tRNA pseudouridine synthase d, putative	25.6443	7.10299	-3.61036	NA	0.0251432
Coleoptile	TraesCS1B01G036400	Pumilio-like protein	39.7353	10.9869	-3.6166	NA	0.0169638
Coleoptile	TraesCS1A01G434100	Connector enhancer of kinase suppressor of ras 3	84.7276	23.3895	-3.62246	1	0.00883393
Coleoptile	TraesCS6B01G230500	Small nuclear ribonucleoprotein Sm D1	56.127	15.4936	-3.62259	1	0.0130965
Coleoptile	TraesCS7A01G061300	Pentatricopeptide repeat-containing protein	52.9947	14.6222	-3.62426	NA	0.0146151
Coleoptile	TraesCS1A01G132400	Histone H2A	201.67	55.5997	-3.62717	NA	0.0059499
Coleoptile	TraesCS2B01G065300	Pumilio-like protein	22.3082	6.14519	-3.63019	NA	0.0393089
Coleoptile	TraesCS5A01G376900LC	inner centromere protein, ARK-binding region protein	41.7088	11.4867	-3.63104	1	0.0151536
Coleoptile	TraesCS7A01G549500	Cyclin	52.8107	14.5179	-3.63762	NA	0.0111149
Coleoptile	TraesCS3B01G485700	ARM repeat superfamily protein	65.4052	17.975	-3.63869	NA	0.0106742
Coleoptile	TraesCS7B01G102800	Zinc-finger domain of monoamine-oxidase A repressor R1	82.8438	22.7493	-3.6416	NA	0.00862624
Coleoptile	TraesCS6B01G178400	DNA-directed RNA polymerase subunit beta	46.0255	12.6292	-3.64437	1	0.0137918
Coleoptile	TraesCS3A01G184800	DNA gyrase subunit B	44.7486	12.2721	-3.64637	1	0.0137236
Coleoptile	TraesCS1B01G378700	Histone H3	116.104	31.8155	-3.6493	NA	0.00723064
Coleoptile	TraesCS5A01G544400	Germin-like protein	34.4371	9.43102	-3.65147	1	0.0240494
Coleoptile	TraesCS6B01G048500	Histone H2B	25.3865	6.95184	-3.65177	1	0.0287797
Coleoptile	TraesCS2B01G431700	Pectinesterase	64.1043	17.5305	-3.65672	1	0.01029
Coleoptile	TraesCS2A01G202400	Kinesin-like protein	73.7981	20.1731	-3.65825	NA	0.00953622
Coleoptile	TraesCS3A01G180100	Peroxidase	84.4317	23.0677	-3.66017	1	0.0146151
Coleoptile	TraesCS6B01G417400	Kinesin like protein	45.5859	12.3706	-3.68503	NA	0.0119506
Coleoptile	TraesCS5B01G496300	OB-fold-like, putative isoform 2	19.7019	5.34547	-3.68571	NA	0.0373946
Coleoptile	TraesCS4B01G106500	Alcohol dehydrogenase	24.048	6.52315	-3.68655	1	0.0460682
Coleoptile	TraesCS1B01G376300	Histone H3	113.015	30.6441	-3.688	NA	0.00769333
Coleoptile	TraesCS2B01G615900	Peroxidase	32.7285	8.86991	-3.68984	NA	0.0184015
Coleoptile	TraesCS4A01G043600	RNA cytidine acetyltransferase	71.7405	19.4373	-3.69086	NA	0.00820546
Coleoptile	TraesCS4B01G077900	Gibberellin-regulated protein 1	40.3401	10.9185	-3.69465	NA	0.0137513
Coleoptile	TraesCS5A01G473700	30S ribosomal protein S12	38.8243	10.4999	-3.69759	0.940302	0.0178903
Coleoptile	TraesCS7B01G080300	MADS box transcription factor	55.5914	15.0224	-3.70058	NA	0.00946681
Coleoptile	TraesCS1A01G263600	Gibberellin 20 oxidase 2	191.385	51.5358	-3.71363	0.835571	0.00868234
Coleoptile	TraesCS2A01G203700	Elongator complex protein 1	23.8935	6.43286	-3.71428	NA	0.029696
Coleoptile	TraesCS7B01G394500	Histone H2B	40.4972	10.8842	-3.72072	NA	0.0137513
Coleoptile	TraesCS1A01G443600	WD-repeat protein, putative	22.8883	6.15104	-3.72105	NA	0.0313585
Coleoptile	TraesCS1A01G393000	Clavata3/ESR (CLE) gene family member	30.2493	8.1281	-3.72157	1	0.0427572
Coleoptile	TraesCS5A01G427500	Glutamate carboxypeptidase 2	18.3656	4.92896	-3.72606	NA	0.0478431
Coleoptile	TraesCS7B01G377900LC	Fertilization independent endosperm 1 protein	18.5837	4.98378	-3.72885	NA	0.0478431
Coleoptile	TraesCS2B01G273100	Leucine-rich receptor-like protein kinase family protein	82.4256	22.0838	-3.7324	1	0.00727847
Coleoptile	TraesCS5B01G515600	DNA-directed RNA polymerase subunit	70.7519	18.9211	-3.73932	NA	0.0074488
Coleoptile	TraesCS1B01G376400	Histone H4	43.2166	11.555	-3.74007	1	0.0142411
Coleoptile	TraesCS7A01G214100	Telomerase reverse transcriptase	25.4539	6.79961	-3.74344	NA	0.0287797
Coleoptile	TraesCS6A01G062600	Histone H2A	204.034	54.4801	-3.74511	NA	0.00487254
Coleoptile	TraesCS2B01G040600	Glycosyltransferase	300.033	80.1108	-3.74523	1	0.00782945
Coleoptile	TraesCS3B01G363200	Cyclin	80.2357	21.4152	-3.74666	NA	0.00659701
Coleoptile	TraesCS4B01G130100	Auxin efflux carrier component	27.9836	7.46013	-3.75109	NA	0.0268174
Coleoptile	TraesCS1A01G262000	Histone H4	30.5607	8.14677	-3.75127	NA	0.0208026
Coleoptile	TraesCS1B01G049100	Histone H2A	381.971	101.766	-3.75343	NA	0.00396156
Coleoptile	TraesCS5B01G527100	Leucine-rich repeat receptor-like protein kinase	611.207	162.466	-3.76207	0.750558	0.004622
Coleoptile	TraesCS6B01G246200	Rice-salt sensitive 1-like protein	28.6294	7.60947	-3.76234	NA	0.0209691
Coleoptile	TraesCS6B01G048300	Histone H2A	56.9823	15.141	-3.76346	1	0.00982514
Coleoptile	TraesCS2B01G139100	Nucleolar protein	37.4689	9.9538	-3.76428	NA	0.0110843
Coleoptile	TraesCS5B01G354800	High mobility group family	129.988	34.5275	-3.76478	NA	0.00533994
Coleoptile	TraesCS1B01G154500	Histone H2A	151.972	40.3439	-3.76692	NA	0.00533994
Coleoptile	TraesCSU01G081100	Histone H2B	130.739	34.7011	-3.76756	NA	0.00518408
Coleoptile	TraesCS6B01G049400	Histone H2A	196.236	51.9959	-3.77407	NA	0.004622
Coleoptile	TraesCS6B01G049300	Histone H2B	80.3199	21.2798	-3.77447	NA	0.00754647
Coleoptile	TraesCS3A01G102400	Histone H2A	159.059	42.1033	-3.77783	NA	0.00486895
Coleoptile	TraesCS4B01G070400	interferon-activable protein	21.7876	5.76651	-3.7783	NA	0.0276413
Coleoptile	TraesCS4B01G064000	GRF1-interacting factor-like protein	27.5852	7.30076	-3.7784	NA	0.0185483
Coleoptile	TraesCS3A01G209300	UBP1-associated proteins 1C	24.4681	6.47574	-3.77842	NA	0.0323943
Coleoptile	TraesCS1A01G359800	Histone H3	61.2712	16.1993	-3.78235	NA	0.00779275
Coleoptile	TraesCS5B01G073800LC	WD40 repeat-like protein	21.0039	5.55173	-3.7833	NA	0.0248261
Coleoptile	TraesCS1A01G300300	Non-specific lipid-transfer protein	26.2526	6.93323	-3.78649	NA	0.0206095
Coleoptile	TraesCS2B01G436500	Histone H4	35.7292	9.43301	-3.78767	NA	0.0145663
Coleoptile	TraesCS7A01G489000	Aspartic proteinase nepenthesin-2	229.069	60.468	-3.78826	1	0.00701567
Coleoptile	TraesCS1A01G046100	methyl-coenzyme M reductase II subunit gamma, putative (DUF3741)	25.4565	6.70884	-3.79448	NA	0.0213632
Coleoptile	TraesCS3A01G157800LC	N-acetyldiaminopimelate deacetylase	22.9539	6.04725	-3.79575	1	0.0496211
Coleoptile	TraesCS1B01G156600	DNA polymerase epsilon, catalytic subunit, putative	74.2929	19.4383	-3.82198	NA	0.00685661
Coleoptile	TraesCS4A01G220100	DNA polymerase	49.3481	12.9108	-3.82224	NA	0.00839218
Coleoptile	TraesCS5A01G216600	Histone H4	31.0715	8.11056	-3.831	1	0.0184341
Coleoptile	TraesCS1B01G357600	Histone H2B	56.4645	14.7388	-3.83101	NA	0.00831169
Coleoptile	TraesCS2A01G514600	Crossover junction endonuclease EME1A	14.2228	3.71119	-3.8324	NA	0.0436939
Coleoptile	TraesCS5A01G396100	Kinesin-like protein	15.6223	4.07181	-3.8367	NA	0.036032
Coleoptile	TraesCS2B01G229500	Kinesin-like protein	76.7472	19.99	-3.83927	NA	0.00622711
Coleoptile	TraesCS3A01G107900	Protein kinase	46.9745	12.2175	-3.84485	NA	0.00894977
Coleoptile	TraesCS3A01G321500	H/ACA ribonucleoprotein complex subunit 1-like protein 1	39.2726	10.2063	-3.84786	NA	0.0108403
Coleoptile	TraesCS1A01G269000	Deoxycytidine kinase	19.0261	4.92473	-3.86338	NA	0.0302785
Coleoptile	TraesCS5A01G462100	Histone H2A	75.6091	19.552	-3.86707	NA	0.0059499
Coleoptile	TraesCS6B01G440500	rRNA 2'-O-methyltransferase fibrillarin 2	122.509	31.5795	-3.87938	NA	0.00413036
Coleoptile	TraesCS6A01G289600	H/ACA ribonucleoprotein complex subunit 2-like protein	95.4853	24.6035	-3.88096	NA	0.00474177
Coleoptile	TraesCS5B01G332200	WD-repeat protein, putative	40.6546	10.469	-3.88333	NA	0.0111012
Coleoptile	TraesCS4B01G383300	Heat shock transcription factor	36.3308	9.35155	-3.885	1	0.0209098
Coleoptile	TraesCS3B01G124000	Protein IQ-DOMAIN 1	30.143	7.75181	-3.88851	1	0.0154714
Coleoptile	TraesCS7B01G017400	Histone H3	57.0256	14.6309	-3.8976	NA	0.00702596
Coleoptile	TraesCS1A01G291500	Histone H4	39.1066	10.0304	-3.8988	NA	0.0109572
Coleoptile	TraesCS1A01G340000	WD40 repeat-like protein	35.8502	9.17692	-3.90656	NA	0.0120962
Coleoptile	TraesCS5A01G051900	Histone H2B	68.7817	17.6032	-3.90735	1	0.00680292
Coleoptile	TraesCS2A01G283300	DNA primase large subunit	40.7705	10.4264	-3.91031	NA	0.0106742
Coleoptile	TraesCS2B01G442700	Pathogenesis-related protein 1	78.3223	20.0218	-3.91184	1	0.00699046
Coleoptile	TraesCS6B01G145200	Histone H2A	37.806	9.66236	-3.91271	1	0.0129149
Coleoptile	TraesCS6B01G271600	High mobility group protein	202.715	51.7555	-3.91678	1	0.00416535
Coleoptile	TraesCS4A01G217700	ATP-dependent RNA helicase RhlB	54.3138	13.8372	-3.92521	NA	0.00713118
Coleoptile	TraesCS6B01G084300	Histone H4	69.3166	17.6526	-3.9267	1	0.00529531
Coleoptile	TraesCS2A01G350700	Chitinase	8381.26	2132.01	-3.93116	1	0.00444928
Coleoptile	TraesCS2B01G361700	Anaphase-promoting complex subunit 2	18.4154	4.68388	-3.93165	NA	0.0267072
Coleoptile	TraesCS5B01G215500	Histone H4	14.2645	3.62626	-3.93367	1	0.0490115
Coleoptile	TraesCS2A01G397400	Histone H1	133.341	33.8688	-3.93699	NA	0.0034498
Coleoptile	TraesCS6B01G048600	Histone H2A	85.7544	21.7782	-3.93763	NA	0.0047822
Coleoptile	TraesCS7A01G368800	Chaperone DnaJ-domain superfamily protein	332.702	84.4506	-3.93961	1	0.00337364
Coleoptile	TraesCS7A01G279000	Kinesin-like protein	108.069	27.4282	-3.94009	NA	0.00445971
Coleoptile	TraesCS2A01G518600	Thymidylate synthase	46.9651	11.9021	-3.94595	NA	0.00833404
Coleoptile	TraesCS7B01G484400	Gibberellin-regulated protein 2, putative	54.0664	13.6816	-3.95178	0.928853	0.0072051
Coleoptile	TraesCS3A01G391800	Structural maintenance of chromosomes protein	92.638	23.4409	-3.95198	NA	0.00442739
Coleoptile	TraesCS6A01G061700	Histone H2A	66.4804	16.8135	-3.95398	NA	0.00648962
Coleoptile	TraesCS5A01G375900	ATP-dependent RNA helicase	25.8491	6.53611	-3.95481	NA	0.0146151
Coleoptile	TraesCS1B01G257400	pale cress protein (PAC)	23.6248	5.97174	-3.95611	0.817811	0.0226143
Coleoptile	TraesCS4B01G281900	Alba DNA/RNA-binding protein	38.1382	9.63494	-3.95832	NA	0.00901701
Coleoptile	TraesCS5A01G022100	GATA transcription factor	29.1246	7.35397	-3.96039	1	0.0143935
Coleoptile	TraesCSU01G081200	Anaphase-promoting complex subunit 4	22.9343	5.77658	-3.97022	NA	0.0209381
Coleoptile	TraesCS2A01G384900	Protein BREAST CANCER SUSCEPTIBILITY 1-like protein	28.4438	7.16209	-3.97143	NA	0.0113372
Coleoptile	TraesCS6B01G074000	Histone H4	16.0369	4.0356	-3.97385	1	0.0453773
Coleoptile	TraesCS2B01G222100	Receptor-like kinase	29.3104	7.37136	-3.97626	NA	0.0111173
Coleoptile	TraesCS3A01G357500	Histone H2B	43.7597	11.0047	-3.97646	NA	0.008921
Coleoptile	TraesCS4B01G156900	Peter Pan-like protein	24.1255	6.06325	-3.97896	1	0.0179494
Coleoptile	TraesCS6B01G063300	GMP synthase [glutamine-hydrolyzing]	69.1808	17.3839	-3.97959	NA	0.00476757
Coleoptile	TraesCS6B01G116000	Histone H2B	127.202	31.9585	-3.98021	NA	0.00360249
Coleoptile	TraesCS4A01G281700	BHLH family protein, putative, expressed	14.3856	3.61403	-3.98048	NA	0.0436939
Coleoptile	TraesCS2B01G184400	Chymotrypsin inhibitor	27.7697	6.97522	-3.9812	NA	0.0384685
Coleoptile	TraesCS3B01G448600	O-methyltransferase	29.6887	7.43801	-3.99149	1	0.0247081
Coleoptile	TraesCS3A01G264600	Microtubule-associated protein-like	64.6698	16.1802	-3.99684	NA	0.00500931
Coleoptile	TraesCS7A01G147200	Histone H2A	52.3302	13.0923	-3.99703	NA	0.00652832
Coleoptile	TraesCS1A01G361400	60 kDa chaperonin	33.5755	8.39615	-3.99891	NA	0.00992679
Coleoptile	TraesCS4B01G306000	rRNA-processing EBP2-like protein	37.4297	9.35926	-3.99922	NA	0.00867996
Coleoptile	TraesCS2B01G530200	Peroxidase	34.6433	8.65828	-4.00118	NA	0.0111857
Coleoptile	TraesCS2A01G140500	#N/A	18.2614	4.56363	-4.0015	NA	0.0237113
Coleoptile	TraesCS4A01G100400	Histone H2A	120.395	30.0817	-4.00226	NA	0.00304484
Coleoptile	TraesCS5B01G575600LC	formate dehydrogenase	24.771	6.17467	-4.01171	1	0.017433
Coleoptile	TraesCS1B01G076900	TRIO/F-actin-binding protein	46.0193	11.467	-4.01318	NA	0.00666675
Coleoptile	TraesCS6B01G088800	Histone-lysine N-methyltransferase	17.5445	4.3664	-4.01806	NA	0.0283534
Coleoptile	TraesCS1B01G133300	Glycerophosphodiester phosphodiesterase	51.5659	12.8022	-4.02791	0.239105	0.010113
Coleoptile	TraesCS7A01G534500	WD40 repeat-like protein	20.2935	5.02745	-4.03654	NA	0.0195598
Coleoptile	TraesCS7B01G224100	WD40 repeat-containing protein	14.23	3.52409	-4.03791	NA	0.0490115
Coleoptile	TraesCS7A01G182500	electron protein, putative (Protein of unknown function, DUF547)	17.8242	4.40845	-4.04319	1	0.0283534
Coleoptile	TraesCS6A01G096100	BRCT domain-containing protein	39.2038	9.69193	-4.045	NA	0.00894119
Coleoptile	TraesCS2A01G397700	Histone H1	248.626	61.4468	-4.0462	NA	0.00239539
Coleoptile	TraesCS3A01G231400	Single-stranded DNA-binding protein	23.206	5.72416	-4.05404	NA	0.0160683
Coleoptile	TraesCS1B01G223700	Cortical cell-delineating protein	26.2451	6.46995	-4.05646	1	0.0194207
Coleoptile	TraesCS5B01G158600	DNA-directed RNA polymerase subunit	17.901	4.41268	-4.05671	1	0.0313585
Coleoptile	TraesCS1A01G434200	28S ribosomal protein S5, mitochondrial	22.8413	5.6235	-4.06176	1	0.0153552
Coleoptile	TraesCS2A01G739600LC	Peroxidase	85.9656	21.1579	-4.06304	NA	0.00360176
Coleoptile	TraesCS1B01G277100	Phospholipase A1	3991.13	982.211	-4.06341	0.190232	0.00237017
Coleoptile	TraesCS6A01G216700	Rice-salt sensitive 1-like protein	43.7043	10.7549	-4.06368	NA	0.00757624
Coleoptile	TraesCS4A01G384700	Cytochrome P450	52.8249	12.9873	-4.06743	1	0.00757624
Coleoptile	TraesCS2B01G079600	Coiled-coil domain-containing protein 6	21.4243	5.26722	-4.06748	NA	0.0211042
Coleoptile	TraesCS2B01G411600	Histone H4	286.874	70.4902	-4.06969	NA	0.00226569
Coleoptile	TraesCS4B01G264300	RNA cytidine acetyltransferase	71.7236	17.6189	-4.07084	NA	0.0038514
Coleoptile	TraesCS6A01G061500	Histone H3	121.419	29.8116	-4.07289	NA	0.00289195
Coleoptile	TraesCS1A01G234100	PAX-interacting protein 1	21.052	5.16666	-4.07458	NA	0.0203791
Coleoptile	TraesCS7A01G350700	ATP-dependent RNA helicase	49.2224	12.074	-4.07673	NA	0.00594447
Coleoptile	TraesCS6B01G410800	Ribonucleoside-diphosphate reductase	55.2876	13.5553	-4.07868	NA	0.00670683
Coleoptile	TraesCS3B01G203200	Replication protein A 14 kDa subunit B	25.3001	6.19309	-4.08521	NA	0.0139839
Coleoptile	TraesCS2B01G382000	Proliferating cell nuclear antigen	128.567	31.4651	-4.08601	NA	0.0026722
Coleoptile	TraesCS3A01G538400	GATA transcription factor, putative	21.7395	5.30342	-4.09915	NA	0.0211042
Coleoptile	TraesCS1B01G646500LC	Histone	33.3134	8.11326	-4.10605	NA	0.00866268
Coleoptile	TraesCS1B01G232600	Midasin	33.0193	8.03608	-4.10888	0.343525	0.0111529
Coleoptile	TraesCS3A01G279800	Glycosyltransferase	879.694	214.068	-4.10941	0.640553	0.00388678
Coleoptile	TraesCS3A01G214700	Kinesin-like protein	18.1792	4.42014	-4.1128	NA	0.0214028
Coleoptile	TraesCS6B01G078900	Histone H4	79.3112	19.2755	-4.11461	NA	0.00335077
Coleoptile	TraesCS3A01G357400	Histone H2B	35.4244	8.60689	-4.11582	1	0.0084732
Coleoptile	TraesCS5B01G181500	Pathogenesis-related protein 1-1	59.1091	14.3564	-4.11726	1	0.00566481
Coleoptile	TraesCS2B01G445300	Cytochrome P450	70.9378	17.2222	-4.11897	1	0.00723064
Coleoptile	TraesCS1B01G377100	Endoglucanase	20.8833	5.06979	-4.11916	1	0.0203791
Coleoptile	TraesCS6A01G286600	Ribosomal RNA small subunit methyltransferase b	74.4818	18.0609	-4.12394	NA	0.00366739
Coleoptile	TraesCS4A01G345900	Leucine-rich repeat receptor-like protein kinase	874.448	211.769	-4.12925	NA	0.00170434
Coleoptile	TraesCS6B01G375500	Protein TONSOKU	22.0578	5.3407	-4.13014	NA	0.0124859
Coleoptile	TraesCS1A01G241400	Protein lateral root primordium 1	62.8886	15.2122	-4.1341	0.817811	0.00545499
Coleoptile	TraesCS2B01G483300	Basic helix-loop-helix transcription factor	315.447	76.3	-4.1343	1	0.00304484
Coleoptile	TraesCS1A01G389600	Ribonuclease PH	12.1078	2.9237	-4.14125	1	0.0458348
Coleoptile	TraesCS7A01G490900	Histone H2B	57.3879	13.8541	-4.1423	NA	0.0044607
Coleoptile	TraesCS2B01G333300	Peptidylprolyl isomerase	73.2755	17.688	-4.14266	NA	0.00374929
Coleoptile	TraesCS7B01G433500	WD40 repeat-like protein	54.5848	13.1667	-4.14568	NA	0.00545284
Coleoptile	TraesCS1B01G182200	Aquaporin	30.7852	7.41169	-4.1536	1	0.015913
Coleoptile	TraesCS2B01G030600	CDT1-like protein a, chloroplastic	29.1114	7.00828	-4.15386	NA	0.00958643
Coleoptile	TraesCS6A01G387900	GDSL esterase/lipase	56.4311	13.5758	-4.15674	1	0.00610601
Coleoptile	TraesCS4B01G214100	Holliday junction ATP-dependent DNA helicase RuvB	18.3261	4.40683	-4.15858	NA	0.0214028
Coleoptile	TraesCS1A01G222800	Importin subunit beta-1	65.8488	15.8335	-4.15882	NA	0.00393968
Coleoptile	TraesCS2B01G445200	Kaurene synthase	29.2759	7.03298	-4.16266	1	0.0147658
Coleoptile	TraesCSU01G063600	Dirigent protein	19.5405	4.68496	-4.1709	1	0.0267072
Coleoptile	TraesCS2A01G333200	Kinesin-like protein	33.7122	8.08128	-4.17164	NA	0.00903455
Coleoptile	TraesCS7A01G165600	Growth-regulating factor	12.3272	2.95298	-4.1745	1	0.0458348
Coleoptile	TraesCS1A01G261900	Histone H3	121.473	29.0902	-4.17575	NA	0.00217511
Coleoptile	TraesCS1A01G314100	Structural maintenance of chromosomes protein	121.405	29.065	-4.17703	NA	0.00279368
Coleoptile	TraesCS1A01G227700	DNA primase	28.8938	6.91402	-4.17901	NA	0.00958643
Coleoptile	TraesCS1B01G096600	Peroxidase	14.4126	3.44608	-4.18233	1	0.0427572
Coleoptile	TraesCS6B01G319800	H/ACA ribonucleoprotein complex subunit 2-like protein	57.1177	13.6463	-4.18558	NA	0.00414116
Coleoptile	TraesCS2B01G074200	Shikimate dehydrogenase (NADP(+))	19.0416	4.5455	-4.18911	NA	0.0204718
Coleoptile	TraesCS6A01G086200	Histone H2B	186.804	44.5521	-4.19293	NA	0.00187722
Coleoptile	TraesCS5A01G681500LC	callose synthase 1	19.287	4.59924	-4.1935	1	0.0186484
Coleoptile	TraesCS4B01G589900LC	Alkyl transferase	28.3449	6.75713	-4.19481	NA	0.009689
Coleoptile	TraesCS2A01G393600	Histone H4	129.908	30.9078	-4.20309	NA	0.00220368
Coleoptile	TraesCS2B01G415700	Histone H1	133.301	31.7003	-4.20505	NA	0.00213374
Coleoptile	TraesCS6B01G115800	Histone H2B	147.613	35.0965	-4.2059	NA	0.00240995
Coleoptile	TraesCSU01G093200	Histone H3	55.9655	13.3025	-4.20716	NA	0.00426974
Coleoptile	TraesCS6A01G062800	Histone H4	94.4451	22.4469	-4.20748	NA	0.0025175
Coleoptile	TraesCS2A01G304900	ATP-dependent RNA helicase DeaD	26.3632	6.26014	-4.21128	NA	0.00992679
Coleoptile	TraesCS5B01G126500	#N/A	12.4662	2.95937	-4.21247	1	0.0404218
Coleoptile	TraesCS1B01G300800	Histone H4	47.2744	11.2152	-4.21519	NA	0.004622
Coleoptile	TraesCS4B01G165700	Agenet domain containing protein	67.7773	16.069	-4.2179	NA	0.00320241
Coleoptile	TraesCS5B01G037500	Kinesin-related protein	55.3157	13.1096	-4.21948	NA	0.00386096
Coleoptile	TraesCS2A01G451900	DNA replication helicase dna2, putative	13.5015	3.19914	-4.22035	NA	0.0324272
Coleoptile	TraesCS2A01G514500	Mitochondrial glycoprotein	13.6579	3.2295	-4.22912	NA	0.0324272
Coleoptile	TraesCS6B01G144900	Histone H2A	51.6804	12.2122	-4.23187	NA	0.00432992
Coleoptile	TraesCS6A01G260700	Histone H4	93.8994	22.1824	-4.23306	NA	0.00275302
Coleoptile	TraesCS5B01G677900LC	imidazolonepropionase (Protein of unknown function, DUF642)	204.969	48.4072	-4.23427	NA	0.00117801
Coleoptile	TraesCSU01G095800	Histone H3	74.8273	17.671	-4.23447	NA	0.00325921
Coleoptile	TraesCS5A01G335400	Alba DNA/RNA-binding protein	78.5017	18.4924	-4.24509	NA	0.00260758
Coleoptile	TraesCS5B01G473100	Histone H2A	94.9571	22.3637	-4.24604	NA	0.00240126
Coleoptile	TraesCS4B01G016300	PH-response transcription factor pacC/RIM101 isoform 2	21.0477	4.95509	-4.2477	NA	0.0138631
Coleoptile	TraesCS5B01G211100	DNA cross-link repair 1A protein	12.399	2.91732	-4.25015	NA	0.0404218
Coleoptile	TraesCS1A01G360000	Histone H3	168.952	39.7262	-4.25291	NA	0.00163304
Coleoptile	TraesCS2B01G124200	WEAK movement UNDER BLUE LIGHT-like protein	37.1049	8.71437	-4.2579	NA	0.00598766
Coleoptile	TraesCS4B01G196100	Transmembrane protein 209	54.5319	12.803	-4.25931	NA	0.00410396
Coleoptile	TraesCS3A01G000300	DUF936 family protein	23.7738	5.58048	-4.26017	1	0.0137513
Coleoptile	TraesCS2A01G243500	Small nuclear ribonucleoprotein-associated protein	78.9701	18.5208	-4.26387	NA	0.00276776
Coleoptile	TraesCS4A01G297400	PH-response transcription factor pacC/RIM101 isoform 2	11.2545	2.63918	-4.26438	NA	0.0445063
Coleoptile	TraesCS4A01G364300	GPI-anchored adhesin-like protein	27.5416	6.4508	-4.26949	NA	0.00934367
Coleoptile	TraesCS3B01G014000	cyclic nucleotide-gated channel 12	32.4504	7.59741	-4.27124	1	0.0103954
Coleoptile	TraesCS2A01G233000	WD-repeat protein	27.903	6.52442	-4.27671	NA	0.00765211
Coleoptile	TraesCS3B01G114400	Histone H2B	35.6572	8.33676	-4.27711	NA	0.00566873
Coleoptile	TraesCS5B01G400900	Kinesin-like protein	25.2175	5.8926	-4.27952	NA	0.0115434
Coleoptile	TraesCS5A01G246200	Histone H2A	167.738	39.1436	-4.28519	NA	0.00156259
Coleoptile	TraesCS3A01G369000	Cell division control protein 6-like protein	19.1804	4.47496	-4.28617	NA	0.0148025
Coleoptile	TraesCS2B01G120600	ATP-dependent RNA helicase DeaD	18.5438	4.32543	-4.28717	NA	0.0179005
Coleoptile	TraesCS2A01G322600	Replication factor C / DNA polymerase III gamma-tau subunit, putative	37.2045	8.66628	-4.29302	NA	0.00509959
Coleoptile	TraesCS1A01G077800	Auxin influx transporter	152.184	35.3209	-4.30861	0.37094	0.00200852
Coleoptile	TraesCS4B01G258300	Urb2/Npa2 family protein	30.5181	7.08276	-4.30879	NA	0.0079739
Coleoptile	TraesCS5A01G460600	DNA ligase-like protein	59.11	13.6972	-4.31549	NA	0.00263664
Coleoptile	TraesCS6A01G063100	Histone H4	90.082	20.8675	-4.31687	NA	0.00218533
Coleoptile	TraesCS4B01G377400	Germin-like protein	52.9237	12.2506	-4.32007	1	0.00635686
Coleoptile	TraesCS6A01G059000	Histone H4	67.8151	15.6696	-4.32781	NA	0.00280669
Coleoptile	TraesCS1B01G504700LC	Formamidopyrimidine-DNA glycosylase	13.7738	3.18214	-4.32847	1	0.0368039
Coleoptile	TraesCS2A01G188100	RuvB-like helicase	31.1889	7.19186	-4.33669	NA	0.00670683
Coleoptile	TraesCS3B01G343500	H/ACA ribonucleoprotein complex subunit 1-like protein 1	38.1303	8.78654	-4.33963	1	0.00567018
Coleoptile	TraesCS2B01G247100	Abnormal spindle-like microcephaly-associated protein-like protein	39.2089	9.02366	-4.34512	NA	0.00467098
Coleoptile	TraesCS2A01G484100	Xyloglucan endotransglucosylase/hydrolase	205.597	47.2935	-4.34725	NA	0.00125786
Coleoptile	TraesCS7A01G491000	Histone H2B	82.803	19.0452	-4.3477	NA	0.00218533
Coleoptile	TraesCS5A01G090600	Pathogenesis-related protein 1	708.853	163.014	-4.34841	1	0.00200852
Coleoptile	TraesCS2B01G473600	XH/XS domain-containing protein	22.8599	5.2566	-4.3488	NA	0.00985946
Coleoptile	TraesCS4B01G377100	Germin-like protein	44.7821	10.2975	-4.34883	1	0.00517222
Coleoptile	TraesCSU01G011900	Cytochrome P450	23.5222	5.40452	-4.35231	1	0.0153552
Coleoptile	TraesCS2B01G575600	Cyclopropane-fatty-acyl-phospholipid synthase	73.5528	16.8708	-4.35978	NA	0.00214893
Coleoptile	TraesCS6B01G079200	Histone H4	106.017	24.2934	-4.36403	NA	0.00151789
Coleoptile	TraesCS2B01G148000	Nucleolar family protein	204.62	46.7765	-4.37442	NA	0.00108884
Coleoptile	TraesCS5A01G004500	Cytochrome P450-like protein	20.4301	4.66815	-4.37648	1	0.0244581
Coleoptile	TraesCS6B01G198500	Histone H2A	34.0102	7.76935	-4.37748	NA	0.00507496
Coleoptile	TraesCS6B01G377000	Anaphase-promoting complex subunit 4	16.7948	3.81921	-4.39744	NA	0.0195598
Coleoptile	TraesCS6B01G288000	Histone H4	109.103	24.7942	-4.40033	NA	0.00163298
Coleoptile	TraesCS1B01G297200	Histone H4	191.298	43.4344	-4.40429	NA	0.00112458
Coleoptile	TraesCS3B01G108500	LOB domain protein	13.5556	3.07781	-4.40431	1	0.0368039
Coleoptile	TraesCS2B01G543100	Crossover junction endonuclease EME1	117.479	26.663	-4.40608	NA	0.00130236
Coleoptile	TraesCS4A01G289500	BEL1-like homeodomain protein	11.7386	2.66316	-4.40776	NA	0.0339046
Coleoptile	TraesCS1B01G048900	Histone H2A	331.349	75.1332	-4.41016	NA	0.00101599
Coleoptile	TraesCS2B01G329300	Histone H2B	114.845	26.0306	-4.41191	NA	0.00139704
Coleoptile	TraesCS7A01G119400	Histone H3	117.948	26.6571	-4.42466	NA	0.00141643
Coleoptile	TraesCS5A01G004900	Terpene cyclase/mutase family member	22.686	5.1227	-4.42853	1	0.0172985
Coleoptile	TraesCS4A01G261000	ATP-dependent DNA helicase DDM1	305.937	68.9318	-4.43825	NA	0.000886322
Coleoptile	TraesCS4B01G187900	WD-repeat protein	25.4172	5.7223	-4.44179	NA	0.0101006
Coleoptile	TraesCS7B01G282200	110 kDa U5 small nuclear ribonucleoprotein component CLO	17.6683	3.9744	-4.44552	NA	0.013124
Coleoptile	TraesCS6A01G040200	Histone H2B	38.9005	8.75038	-4.44558	NA	0.00360249
Coleoptile	TraesCS3A01G117500	DNA mismatch repair protein mutS	18.0054	4.04676	-4.44934	NA	0.0169035
Coleoptile	TraesCS7B01G232200	ATP-dependent RNA helicase	25.722	5.77874	-4.45114	NA	0.008921
Coleoptile	TraesCS4B01G235900	AP2-like ethylene-responsive transcription factor	17.4104	3.90916	-4.45374	NA	0.0159963
Coleoptile	TraesCS2A01G364000	Proliferating cell nuclear antigen	159.869	35.8577	-4.45843	NA	0.00113603
Coleoptile	TraesCS1B01G297100	Histone H4	38.4858	8.60473	-4.47264	NA	0.00488196
Coleoptile	TraesCSU01G121000	Histone H4	13.4883	3.01203	-4.47813	NA	0.0324272
Coleoptile	TraesCS3B01G239900	Zinc finger RNA-binding protein	20.8436	4.65406	-4.47858	1	0.0120565
Coleoptile	TraesCS5A01G353600	Histone H4	160.074	35.6936	-4.48468	NA	0.00108031
Coleoptile	TraesCS5B01G348800	LysM domain GPI-anchored protein	23.7128	5.28589	-4.48605	NA	0.00738202
Coleoptile	TraesCS5B01G378100	ATP-dependent RNA helicase	29.0758	6.47068	-4.49347	NA	0.00598766
Coleoptile	TraesCS3B01G574600	Progesterone 5-beta-reductase	99.0461	22.0387	-4.49419	1	0.00256416
Coleoptile	TraesCS2A01G412600	Pectinesterase	84.3123	18.7518	-4.49621	1	0.00149719
Coleoptile	TraesCS3B01G454800	pathogenic type III effector avirulence factor Avr AvrRpt-cleavage: cleavage site protein	22.1113	4.9125	-4.50103	1	0.0108628
Coleoptile	TraesCS4A01G292600	Transmembrane protein, putative	103.1	22.8936	-4.50343	NA	0.0013529
Coleoptile	TraesCS6B01G082100	Histone H2A	55.5517	12.3269	-4.50655	NA	0.00249176
Coleoptile	TraesCS4A01G247700	Syntaxin, putative	14.0911	3.12624	-4.50735	1	0.0255802
Coleoptile	TraesCS5A01G291700	Mitochondrial import inner membrane translocase subunit	15.0927	3.34444	-4.51277	1	0.021608
Coleoptile	TraesCS4A01G267700	Zinc-finger domain of monoamine-oxidase A repressor R1, putative	39.5613	8.75141	-4.52057	NA	0.00364106
Coleoptile	TraesCS7A01G119900	Histone H3	28.7291	6.35146	-4.52324	NA	0.00676641
Coleoptile	TraesCS3A01G488800	Single-stranded DNA binding protein	14.9072	3.29547	-4.52355	NA	0.021608
Coleoptile	TraesCS1A01G359900	Histone H4	38.9446	8.60527	-4.52567	NA	0.00360249
Coleoptile	TraesCS3A01G423800LC	Transmembrane protein, putative	22.4656	4.96094	-4.52849	NA	0.00804774
Coleoptile	TraesCS1A01G038200	Histone H2A	144.585	31.9206	-4.52951	NA	0.00092958
Coleoptile	TraesCS4A01G192300	Protein kinase	29.122	6.42279	-4.53417	NA	0.00598766
Coleoptile	TraesCS1A01G363000	Histone H4	26.8605	5.9235	-4.53457	NA	0.00724292
Coleoptile	TraesCS5A01G330000	Tetratricopeptide repeat (TPR)-like superfamily protein	34.8238	7.67517	-4.5372	1	0.00480828
Coleoptile	TraesCS2A01G340400	Synaptonemal complex protein 1	14.7336	3.24649	-4.53832	NA	0.0241546
Coleoptile	TraesCS4B01G000600LC	Retrotransposon protein, putative, unclassified	20.1735	4.4425	-4.54104	NA	0.0195598
Coleoptile	TraesCS2A01G327400	#N/A	13.2512	2.91678	-4.5431	NA	0.0244176
Coleoptile	TraesCS4B01G248800	TPX2 (Targeting protein for Xklp2) family protein	20.7699	4.57129	-4.54355	NA	0.00817273
Coleoptile	TraesCS3A01G300900	Deoxycytidylate deaminase-like	9.86081	2.17026	-4.54362	NA	0.0412985
Coleoptile	TraesCS2B01G250300	WD-repeat protein	29.0705	6.39243	-4.54764	NA	0.00598766
Coleoptile	TraesCS2B01G303500	oxidoreductase, zinc-binding dehydrogenase family protein	47.0349	10.3373	-4.55004	NA	0.00283469
Coleoptile	TraesCS3B01G059500	GMP synthase [glutamine-hydrolyzing]	14.9742	3.28962	-4.55195	1	0.0380415
Coleoptile	TraesCS6B01G141600	Nuclear pore complex protein Nup160	89.9533	19.7505	-4.55448	NA	0.00142108
Coleoptile	TraesCS5B01G330200	Tetratricopeptide repeat (TPR)-like superfamily protein	24.4455	5.35805	-4.56238	NA	0.00598766
Coleoptile	TraesCS3B01G378900	Histone H4	150.286	32.9152	-4.56586	NA	0.000930035
Coleoptile	TraesCS1B01G085800	Polyribonucleotide nucleotidyltransferase	85.8426	18.7967	-4.5669	NA	0.00130236
Coleoptile	TraesCS4B01G019800	Deoxyuridine 5'-triphosphate nucleotidohydrolase	22.1066	4.83961	-4.56785	1	0.0100345
Coleoptile	TraesCS4B01G034000LC	Splicing factor U2af small subunit A	12.5073	2.73659	-4.57041	1	0.0355983
Coleoptile	TraesCS2B01G321800	RING/FYVE/PHD zinc finger protein	70.5537	15.4143	-4.57717	NA	0.00162946
Coleoptile	TraesCS5A01G108500	Cyclin family protein	16.6512	3.63668	-4.57867	NA	0.0149297
Coleoptile	TraesCS7A01G210200	Glycosyltransferase	35.1053	7.66663	-4.57897	0.53948	0.00566481
Coleoptile	TraesCS3A01G178900	Kinase-like protein	38.2182	8.3381	-4.58357	NA	0.00396724
Coleoptile	TraesCS6B01G049500	Histone H2A	130.549	28.4671	-4.58598	NA	0.000947852
Coleoptile	TraesCS4A01G406500	rRNA-processing EBP2-like protein	40.1074	8.74556	-4.58603	NA	0.00328699
Coleoptile	TraesCS1A01G264800	DUF630 family protein, putative (DUF630 and DUF632)	25.5443	5.56167	-4.59293	NA	0.00514131
Coleoptile	TraesCS2A01G395000	2-oxoglutarate (2OG) and Fe(II)-dependent oxygenase superfamily protein	28.6779	6.23164	-4.60199	1	0.00635686
Coleoptile	TraesCS7A01G119700	Histone H3	11.2537	2.44092	-4.61042	NA	0.0322016
Coleoptile	TraesCS2B01G177000	tRNA pseudouridine synthase B	38.4601	8.33544	-4.61404	NA	0.00360249
Coleoptile	TraesCS7A01G048800	RNA polymerase II transcription mediator	16.4685	3.56614	-4.61801	NA	0.0184015
Coleoptile	TraesCS3A01G035300	Short-chain dehydrogenase/reductase	29.2441	6.33122	-4.61903	1	0.00976537
Coleoptile	TraesCS1A01G314200	Ethylene-responsive transcription factor, putative	10.2538	2.21977	-4.61932	1	0.0412985
Coleoptile	TraesCS2A01G248600LC	Abnormal spindle-like microcephaly-associated protein-like protein	29.4439	6.37333	-4.61986	NA	0.00405824
Coleoptile	TraesCS4A01G237600	Ribosomal RNA small subunit methyltransferase H	16.7086	3.61349	-4.62396	NA	0.0149297
Coleoptile	TraesCS6A01G373400	Proliferating cell nuclear antigen	33.962	7.33799	-4.62825	NA	0.00335077
Coleoptile	TraesCS3B01G290200	Glycosyltransferase	142.841	30.8584	-4.62892	1	0.00220189
Coleoptile	TraesCS1B01G245000	Histone H3	158.59	34.2013	-4.63697	NA	0.00079599
Coleoptile	TraesCS7B01G451600	WD40 repeat-like protein	33.3457	7.18738	-4.63948	NA	0.00422215
Coleoptile	TraesCS6A01G274900	formate dehydrogenase	212.642	45.8279	-4.64002	1	0.00156259
Coleoptile	TraesCS2A01G151900	tRNA pseudouridine synthase B	56.9311	12.2638	-4.64221	NA	0.00154732
Coleoptile	TraesCS1B01G160800	Midasin	157.976	34.026	-4.6428	NA	0.000752694
Coleoptile	TraesCS1A01G190400	Histone H2B	69.1544	14.8532	-4.65587	NA	0.00147259
Coleoptile	TraesCS5A01G398800	Upstream activation factor subunit spp27	40.5733	8.7078	-4.65942	0.56546	0.00307282
Coleoptile	TraesCS1A01G038400	Poly [ADP-ribose] polymerase	28.5116	6.11645	-4.66147	NA	0.0052
Coleoptile	TraesCS2A01G119600	CONSTANS-like zinc finger protein	39.0828	8.36604	-4.6716	0.38781	0.00485799
Coleoptile	TraesCS3B01G071700	Mitochondrial glycoprotein	37.7229	8.07072	-4.67404	NA	0.00299555
Coleoptile	TraesCS2B01G250000	TPX2 (targeting protein for Xklp2) protein family	48.3225	10.32	-4.68241	NA	0.00212096
Coleoptile	TraesCS7A01G449000	Protein kinase superfamily protein	24.8896	5.30288	-4.69359	NA	0.00685661
Coleoptile	TraesCS4A01G030300	Histone H3	70.6057	15.014	-4.70267	NA	0.00137129
Coleoptile	TraesCS1A01G143700	Shugoshin-1	20.848	4.43183	-4.70416	NA	0.00817273
Coleoptile	TraesCS6A01G095900	P-loop containing nucleoside triphosphate hydrolases superfamily protein	17.5487	3.72504	-4.71101	NA	0.0110061
Coleoptile	TraesCS3B01G131700	Homeobox protein, putative	16.3705	3.47457	-4.71152	NA	0.0184015
Coleoptile	TraesCS2B01G260800	Cytosine-specific methyltransferase	295.406	62.6645	-4.71409	NA	0.0005528
Coleoptile	TraesCS2A01G299100	Histone H3	84.012	17.8198	-4.71454	NA	0.00107725
Coleoptile	TraesCS6B01G214100	Beta-galactosidase	28.2145	5.98343	-4.71544	1	0.00457986
Coleoptile	TraesCS2A01G353400	transmembrane protein	53.1941	11.2704	-4.71981	1	0.00145339
Coleoptile	TraesCS4B01G247500	Histone H3	95.2275	20.1633	-4.72281	NA	0.000883539
Coleoptile	TraesCS1B01G179900	DNA-directed RNA polymerase subunit beta	62.4389	13.1957	-4.73175	NA	0.00127437
Coleoptile	TraesCS6A01G112600	Nuclear pore complex protein Nup160	72.1687	15.2074	-4.74564	NA	0.00111949
Coleoptile	TraesCS4A01G402000	Histone H3	144.548	30.3819	-4.75772	NA	0.000667289
Coleoptile	TraesCS5A01G428000	Aldehyde oxidase, putative	13.4137	2.81829	-4.75951	1	0.0355983
Coleoptile	TraesCS4A01G461200	elongation factor family protein	9.27509	1.94783	-4.76175	NA	0.0389894
Coleoptile	TraesCS3A01G093200	LOB domain protein	12.2096	2.56152	-4.76653	NA	0.0298079
Coleoptile	TraesCS6B01G082300	Histone H2A	17.0495	3.5709	-4.77455	1	0.0149297
Coleoptile	TraesCS5A01G475100	Chymotrypsin inhibitor	12.287	2.57321	-4.77497	0.755515	0.0389882
Coleoptile	TraesCS5A01G335700	bZIP transcription factor (DUF630 and DUF632)	24.7024	5.17143	-4.77672	NA	0.00509959
Coleoptile	TraesCS1A01G038100	Histone H2A	287.358	60.1141	-4.7802	NA	0.000465472
Coleoptile	TraesCS1B01G279800	Amidophosphoribosyltransferase	16.4531	3.43896	-4.78432	1	0.0155314
Coleoptile	TraesCS1B01G306800	Abscisic acid receptor	19.9634	4.16706	-4.79077	1	0.0139394
Coleoptile	TraesCS4A01G269400	Basic blue protein	19.201	4.00657	-4.79238	NA	0.00830818
Coleoptile	TraesCS4B01G282800	#N/A	20.3848	4.25091	-4.7954	NA	0.00754647
Coleoptile	TraesCS3B01G350100	Protein downstream neighbor of Son	59.6664	12.4188	-4.80452	NA	0.00122675
Coleoptile	TraesCS7B01G661400LC	Histone H2B	121.1	25.1499	-4.81511	NA	0.000747469
Coleoptile	TraesCS3B01G268300	Exosome complex component rrp4	14.0803	2.9237	-4.81593	NA	0.0169035
Coleoptile	TraesCS7A01G311200	Protein CHUP1, chloroplastic	27.7921	5.75535	-4.82892	NA	0.0034347
Coleoptile	TraesCS3B01G183400	Cyclin family protein	41.2411	8.5199	-4.84056	1	0.0021797
Coleoptile	TraesCS2B01G510200	Xyloglucan endotransglucosylase/hydrolase	95.4054	19.7083	-4.84089	NA	0.000679459
Coleoptile	TraesCS1B01G320900	Cyclin	32.5858	6.72484	-4.84558	1	0.00304484
Coleoptile	TraesCS5A01G352700	Helicase-related family protein	16.8137	3.46981	-4.84572	NA	0.00938435
Coleoptile	TraesCS6A01G061300	Histone H4	23.6573	4.87414	-4.85363	NA	0.00637918
Coleoptile	TraesCS6B01G169900	Aspartyl/glutamyl-tRNA(Asn/Gln) amidotransferase subunit B, putative isoform 3	28.23	5.81548	-4.8543	NA	0.00321686
Coleoptile	TraesCS3A01G134000	Histone H3	176.176	36.2859	-4.85522	NA	0.000488351
Coleoptile	TraesCS7B01G016000	Histone H3	105.011	21.618	-4.85756	NA	0.00062484
Coleoptile	TraesCS6A01G227100	Kinetochore protein-like	9.14535	1.88259	-4.85786	NA	0.0458348
Coleoptile	TraesCS6B01G295700	DNA topoisomerase 2	307.973	63.3957	-4.85794	NA	0.000346666
Coleoptile	TraesCS5B01G428000LC	Ubiquitinyl hydrolase 1	15.629	3.20444	-4.87729	NA	0.0174037
Coleoptile	TraesCS6B01G049000	Histone H2A	116.727	23.8841	-4.88723	NA	0.000618612
Coleoptile	TraesCS5B01G055400	WD40 repeat protein	28.4145	5.81332	-4.88783	NA	0.00426974
Coleoptile	TraesCS6B01G191300	Aminotransferase	13.3652	2.73075	-4.89434	1	0.0155425
Coleoptile	TraesCS4A01G379000	F-box family protein	9.82737	2.00742	-4.89553	NA	0.0480745
Coleoptile	TraesCS6A01G234800	OO_Ba0013J05-OO_Ba0033A15.14 protein	20.7193	4.22802	-4.90048	NA	0.00635686
Coleoptile	TraesCS5A01G123700	Meiosis arrest female protein 1	9.27851	1.88843	-4.91333	NA	0.0389894
Coleoptile	TraesCS4B01G064600	SNF2 domain-containing protein / helicase domain-containing protein / zinc finger protein-like protein	11.5369	2.34513	-4.91949	1	0.0429226
Coleoptile	TraesCS5B01G013800	Deoxyuridine 5'-triphosphate nucleotidohydrolase	33.5722	6.82009	-4.92255	NA	0.00214893
Coleoptile	TraesCS5A01G021700	Glutathione S-transferase	43.3127	8.79338	-4.92561	0.949592	0.00367302
Coleoptile	TraesCS6B01G048700	Histone H2A	109.942	22.2912	-4.93206	NA	0.000556354
Coleoptile	TraesCS1A01G005700	E3 ubiquitin-protein ligase ORTHRUS 2	224.658	45.5393	-4.93328	NA	0.000391755
Coleoptile	TraesCS2A01G479000	Phosphatidylinositol-4-phosphate 5-kinase, putative	258.433	52.3183	-4.93963	0.381209	0.000551045
Coleoptile	TraesCS1A01G163400	DNA-directed RNA polymerase subunit beta	37.8379	7.65602	-4.94225	NA	0.00173157
Coleoptile	TraesCS1A01G414700LC	Histone	29.2599	5.91819	-4.94406	NA	0.00350885
Coleoptile	TraesCS3A01G118400	DNA polymerase epsilon subunit	12.7983	2.58706	-4.94703	NA	0.020137
Coleoptile	TraesCS1A01G029200	Pumilio-like protein	55.3916	11.1964	-4.94728	NA	0.00128116
Coleoptile	TraesCS3A01G526700	Panitide L2	30.9695	6.25852	-4.94837	0.436568	0.00635686
Coleoptile	TraesCS3A01G102500	Histone H2B	81.6441	16.455	-4.96165	NA	0.00082985
Coleoptile	TraesCS5A01G509700	Thyroid adenoma-associated protein-like protein	19.9608	4.02283	-4.96188	NA	0.00585063
Coleoptile	TraesCS6B01G273000	Ganglioside-induced differentiation-associated protein 2	124.122	24.9688	-4.97108	0.949592	0.00134111
Coleoptile	TraesCS1A01G515800LC	Histone	28.4927	5.72868	-4.97369	1	0.00488196
Coleoptile	TraesCS2A01G066300	Rho GTPase-activating protein	43.9127	8.82697	-4.97484	NA	0.00140134
Coleoptile	TraesCS2B01G244400LC	tRNA pseudouridine synthase B	46.1236	9.25493	-4.98368	NA	0.00136341
Coleoptile	TraesCS3A01G534100	Histone H2A	163.843	32.8555	-4.98677	NA	0.000401378
Coleoptile	TraesCS1B01G235400	Cell division cycle 48-like protein	29.6254	5.94031	-4.98718	1	0.00426974
Coleoptile	TraesCS5A01G200800	Protein kinase	25.6151	5.13581	-4.98754	1	0.00442516
Coleoptile	TraesCS7A01G001900LC	Kinesin-like protein	66.8082	13.3933	-4.98818	NA	0.000661296
Coleoptile	TraesCS1B01G454600	Receptor-like protein kinase, putative,expressed	22.3869	4.48635	-4.99001	1	0.00890363
Coleoptile	TraesCS7B01G227100LC	Disease resistance protein (CC-NBS-LRR class) family protein	11.2487	2.25357	-4.99151	1	0.0429226
Coleoptile	TraesCS7A01G457300	Exosome complex component	20.165	4.03453	-4.99812	1	0.00824069
Coleoptile	TraesCS6B01G462700	Replication protein A 32 kDa subunit	90.4223	18.0883	-4.99894	NA	0.000649675
Coleoptile	TraesCS7A01G166500	Mechanosensitive ion channel family protein	43.0542	8.61141	-4.99967	1	0.00191931
Coleoptile	TraesCS5B01G153700LC	Gibberellin 3-beta-dioxygenase 1	29.2937	5.85699	-5.00149	NA	0.0055863
Coleoptile	TraesCS4B01G204100	Histone H2A	184.927	36.9564	-5.00394	NA	0.000346666
Coleoptile	TraesCS7B01G382200	rRNA 2'-O-methyltransferase fibrillarin 2	31.992	6.38874	-5.00757	NA	0.00214893
Coleoptile	TraesCS4B01G187800	Pathogenesis-related protein 1	458.341	91.4994	-5.00923	1	0.000531022
Coleoptile	TraesCS1B01G380200	Histone H4	122.577	24.4559	-5.01214	NA	0.000426819
Coleoptile	TraesCS6B01G084100	Histone H4	74.002	14.7643	-5.01222	NA	0.000662857
Coleoptile	TraesCS2A01G151800	tRNA pseudouridine synthase B	46.2268	9.21581	-5.01603	NA	0.00099899
Coleoptile	TraesCS6A01G040400	Histone H2B	74.0902	14.7608	-5.01938	NA	0.000797991
Coleoptile	TraesCS6B01G297600	Glycosyltransferase	86.4283	17.2141	-5.02079	0.817811	0.00130236
Coleoptile	TraesCS3A01G102000	FMN-dependent NADPH-azoreductase	23.1921	4.6157	-5.02461	1	0.0108628
Coleoptile	TraesCS5B01G547200LC	Kinesin-like protein	25.3959	5.04425	-5.03461	NA	0.00411579
Coleoptile	TraesCS2A01G484600	Pollen Ole e 1 allergen and extensin family protein, putative	132.904	26.3472	-5.04432	1	0.00119825
Coleoptile	TraesCSU01G095700	Histone H3	56.3003	11.161	-5.0444	NA	0.000875591
Coleoptile	TraesCS1A01G229000	Histone H3	100.412	19.89	-5.04837	NA	0.000477167
Coleoptile	TraesCS3A01G661500LC	F-box protein-like	17.5098	3.46819	-5.04869	1	0.0184015
Coleoptile	TraesCS5A01G467500	DNA gyrase subunit A	50.3647	9.95218	-5.06067	1	0.0011591
Coleoptile	TraesCS5A01G178700	Chromosome transmission fidelity protein 8	16.1287	3.18637	-5.0618	NA	0.00949523
Coleoptile	TraesCS7B01G354400	Cytochrome P450	96.2469	19.0047	-5.06438	1	0.00074761
Coleoptile	TraesCS3A01G039100	Protein kinase	96.6291	19.0762	-5.06543	1	0.00074761
Coleoptile	TraesCS3B01G514800	Eukaryotic aspartyl protease family protein	46.2466	9.12926	-5.06575	NA	0.00333711
Coleoptile	TraesCS7B01G259700	Chaperone DnaJ-domain superfamily protein	298.862	58.9307	-5.07141	1	0.000339439
Coleoptile	TraesCS7A01G131200	Ribonucleoside-diphosphate reductase	221.136	43.5143	-5.08191	NA	0.000266811
Coleoptile	TraesCS2B01G458600	Protein BREVIS RADIX	17.1537	3.37132	-5.08813	NA	0.0121793
Coleoptile	TraesCS5A01G353300	Protein DETOXIFICATION	11.8753	2.3329	-5.09034	NA	0.021285
Coleoptile	TraesCS1B01G079800	40S ribosomal protein S15a	15.6496	3.07358	-5.09166	1	0.0181006
Coleoptile	TraesCS7B01G183600	RNA binding protein	311.653	61.1262	-5.09852	NA	0.000238865
Coleoptile	TraesCS7A01G248700	Protein kinase	71.4942	14.0174	-5.10038	NA	0.00058138
Coleoptile	TraesCS3B01G298900	Origin recognition complex subunit 4	11.8007	2.3047	-5.12028	NA	0.021285
Coleoptile	TraesCS5A01G289400	Exocyst complex component SEC5	24.3891	4.75659	-5.12745	1	0.00367302
Coleoptile	TraesCS3B01G522000	Leucine-rich repeat receptor-like kinase	151.989	29.6134	-5.13242	1	0.00062484
Coleoptile	TraesCS5A01G465500	Histone H2A	10.3119	2.00903	-5.13278	NA	0.0354144
Coleoptile	TraesCS4A01G357100	DNA-directed RNA polymerase subunit	81.7779	15.9294	-5.13377	NA	0.000517474
Coleoptile	TraesCS2A01G496700	Molybdate transporter 1	11.4824	2.2355	-5.13639	1	0.0281049
Coleoptile	TraesCS5B01G096200	Cellulose synthase-like protein	18.0364	3.51132	-5.13665	NA	0.00760919
Coleoptile	TraesCS2A01G447700	Transducin family protein / WD-40 repeat family protein	22.2153	4.32435	-5.13726	NA	0.00460159
Coleoptile	TraesCS6B01G443800	Histone H2A	142.647	27.6899	-5.15161	NA	0.000336314
Coleoptile	TraesCS5B01G114300	Cyclin family protein	17.8806	3.47034	-5.15239	NA	0.00633965
Coleoptile	TraesCS2B01G415800	Histone H1	67.6963	13.081	-5.17515	NA	0.000679459
Coleoptile	TraesCS2A01G119400	Nucleolar protein	110.945	21.4191	-5.17969	NA	0.000339439
Coleoptile	TraesCS1B01G095900	Auxin influx transporter	53.2317	10.2567	-5.18992	1	0.000785886
Coleoptile	TraesCS2B01G371300	transmembrane protein	51.5931	9.93976	-5.19057	1	0.000786835
Coleoptile	TraesCS6A01G160400	Alpha/beta-Hydrolases superfamily protein	44.3019	8.52526	-5.19654	0.343525	0.00227698
Coleoptile	TraesCS4B01G179800	Tetratricopeptide repeat 27-like protein	21.5451	4.13139	-5.21496	NA	0.00413695
Coleoptile	TraesCS1A01G102700	Glutathione S-transferase	23.8401	4.57002	-5.21664	0.720536	0.00422215
Coleoptile	TraesCS4B01G196000	Carbamoyl-phosphate synthase large chain	41.1706	7.84897	-5.24535	NA	0.000937882
Coleoptile	TraesCS3A01G398800	transmembrane protein	30.3739	5.78483	-5.25062	NA	0.00171572
Coleoptile	TraesCS5B01G016900	Nucleolar complex protein 2-like protein	37.8308	7.20443	-5.25104	NA	0.00140134
Coleoptile	TraesCS1B01G238300	Anaphase-promoting complex subunit 1	21.242	4.04091	-5.25675	NA	0.00492643
Coleoptile	TraesCS2B01G005000	Receptor protein kinase	12.0789	2.29562	-5.26171	1	0.021285
Coleoptile	TraesCS1B01G059500	methyl-coenzyme M reductase II subunit gamma, putative (DUF3741)	15.0671	2.8625	-5.26362	NA	0.00951827
Coleoptile	TraesCS3A01G498100	ARM repeat superfamily protein, putative isoform 2	26.5679	5.04552	-5.26565	NA	0.00304484
Coleoptile	TraesCS4A01G276500	WD-repeat protein, putative	10.6456	2.02072	-5.26821	NA	0.0260459
Coleoptile	TraesCS5B01G477900	Mg-protoporphyrin IX chelatase	16.258	3.08419	-5.27139	NA	0.0084732
Coleoptile	TraesCS6A01G047100	GMP synthase [glutamine-hydrolyzing]	86.2781	16.335	-5.2818	NA	0.000367267
Coleoptile	TraesCS5B01G156500	Kinesin-like protein	62.5587	11.8333	-5.28666	NA	0.00052322
Coleoptile	TraesCS2B01G300400	DNA primase large subunit	20.4454	3.86126	-5.295	NA	0.00486572
Coleoptile	TraesCS1A01G367900	Histone H2B	281.11	53.0087	-5.30309	NA	0.000164265
Coleoptile	TraesCS6A01G099700	Histone H3	71.7063	13.5121	-5.30682	NA	0.00048002
Coleoptile	TraesCS6B01G167800	embryonic stem cell-specific 5-hydroxymethylcytosine-binding protein	16.9489	3.19329	-5.30766	NA	0.00629441
Coleoptile	TraesCS6B01G079000	Histone H4	82.7393	15.5837	-5.30934	NA	0.000367267
Coleoptile	TraesCS1A01G247200	30S ribosomal protein S18	15.2245	2.86726	-5.30977	1	0.0105594
Coleoptile	TraesCS7A01G213600	Origin recognition complex subunit 3	16.6127	3.12786	-5.3112	NA	0.00690917
Coleoptile	TraesCS5A01G223700	Kinesin-like protein	21.6578	4.07658	-5.31274	NA	0.00413695
Coleoptile	TraesCS4A01G180100	Receptor-like kinase	27.3932	5.15335	-5.31561	NA	0.00227698
Coleoptile	TraesCS7B01G410700	Bidirectional sugar transporter SWEET	16.3689	3.07889	-5.31649	1	0.0161691
Coleoptile	TraesCS6A01G055000	Histone H4	101.884	19.1374	-5.32385	NA	0.000346489
Coleoptile	TraesCS7B01G016900	Histone H3	139.039	26.0961	-5.32796	NA	0.000237797
Coleoptile	TraesCS3B01G561100	ARM repeat superfamily protein	20.611	3.85434	-5.34747	NA	0.00406448
Coleoptile	TraesCS2B01G464500	aspartic/glutamic acid-rich protein	257.328	47.9978	-5.36124	NA	0.000168664
Coleoptile	TraesCS5A01G235200	Ripening-related protein	108.264	20.1514	-5.37252	0.728043	0.00063536
Coleoptile	TraesCS5B01G395000	Kinesin-like protein	68.6755	12.7673	-5.37901	NA	0.000457013
Coleoptile	TraesCS2A01G497700LC	Leucine-rich repeat receptor kinase-like protein	8.63698	1.60554	-5.3795	NA	0.036252
Coleoptile	TraesCS7A01G329300	High mobility group family	127.96	23.6595	-5.40838	NA	0.000224258
Coleoptile	TraesCS6B01G217700	ATP-dependent RNA helicase	14.2253	2.62803	-5.41293	1	0.00959879
Coleoptile	TraesCS6A01G063400	Histone H3	64.7259	11.9508	-5.41603	NA	0.000412944
Coleoptile	TraesCS6B01G466400	SKIP interacting protein 16	14.2076	2.62219	-5.41822	NA	0.00959879
Coleoptile	TraesCS3B01G412600	DNA polymerase	64.9389	11.9793	-5.42093	NA	0.000460998
Coleoptile	TraesCS3A01G247200	Wuschel homeobox protein	13.6891	2.51893	-5.43447	1	0.0137234
Coleoptile	TraesCS6B01G263500	OO_Ba0013J05-OO_Ba0033A15.14 protein	12.1965	2.2435	-5.4364	NA	0.0161779
Coleoptile	TraesCS6A01G379000	Kinesin like protein	38.7908	7.13335	-5.43795	NA	0.000765952
Coleoptile	TraesCS4B01G096400	ATP-dependent RNA helicase RhlB	38.4674	7.0719	-5.43947	NA	0.000857636
Coleoptile	TraesCS1A01G229100	Histone H2B	74.9706	13.7722	-5.44363	NA	0.000346027
Coleoptile	TraesCS1A01G256800	Microtubule associated family protein	54.1566	9.94472	-5.44577	NA	0.000574813
Coleoptile	TraesCS7A01G347300	F-box family protein	11.006	2.02019	-5.44801	1	0.0226286
Coleoptile	TraesCS7B01G158500	Squamosa promoter binding-like protein	9.10636	1.67078	-5.45038	NA	0.0255802
Coleoptile	TraesCS4B01G008300	Nuclear transcription factor Y subunit B	23.1611	4.24049	-5.46189	NA	0.00247726
Coleoptile	TraesCS2B01G040500	Glycosyltransferase	64.7605	11.8507	-5.46472	1	0.000753215
Coleoptile	TraesCS5A01G090500	Cellulose synthase-like protein	44.0483	8.05898	-5.46574	NA	0.000667737
Coleoptile	TraesCS7B01G472800	Cyclin family protein	52.5927	9.615	-5.46986	1	0.000516539
Coleoptile	TraesCS7A01G402400	Non-structural maintenance of chromosome element 4	7.73685	1.41395	-5.47178	NA	0.0402946
Coleoptile	TraesCS3A01G169800	Kinesin-like protein	19.8893	3.63211	-5.47598	NA	0.00361696
Coleoptile	TraesCS2B01G584000	Pentatricopeptide repeat-containing protein	15.2528	2.78503	-5.47671	NA	0.00853027
Coleoptile	TraesCS3A01G380100	DNA polymerase	112.63	20.5505	-5.48067	NA	0.00021526
Coleoptile	TraesCS1B01G386400	Histone H2B	156.943	28.6111	-5.48538	NA	0.00016307
Coleoptile	TraesCS1B01G408000LC	RNA-binding protein	14.3963	2.62165	-5.49132	0.529814	0.0107317
Coleoptile	TraesCS3A01G333000	Cyclin	80.5198	14.6385	-5.50055	NA	0.000296446
Coleoptile	TraesCS5A01G206300	DNA mismatch repair protein MutS	17.2671	3.13317	-5.51108	NA	0.00507695
Coleoptile	TraesCS4A01G108600	Carbamoyl-phosphate synthase large chain	36.2574	6.56946	-5.51909	NA	0.00081398
Coleoptile	TraesCS7B01G259400	Translation initiation factor IF-2	70.8428	12.834	-5.51994	1	0.000370754
Coleoptile	TraesCS5A01G158800	Histone-lysine N-methyltransferase	17.5834	3.18052	-5.52846	1	0.00507695
Coleoptile	TraesCS1B01G379200	Nucleolar protein	149.845	27.062	-5.53709	NA	0.000136759
Coleoptile	TraesCS1B01G330000	High molecular weight glutenin subunit	24.4336	4.39622	-5.55787	1	0.00237017
Coleoptile	TraesCS5B01G122300	Nucleolar protein 6	33.9707	6.10953	-5.56028	NA	0.00112097
Coleoptile	TraesCS4A01G021600	Alba DNA/RNA-binding protein	44.0565	7.92221	-5.56113	NA	0.000551045
Coleoptile	TraesCS3B01G484000	Beta-glucosidase, putative	15.7429	2.82708	-5.56861	NA	0.00687368
Coleoptile	TraesCS5B01G236100	Heat shock transcription factor	12.8252	2.30308	-5.5687	NA	0.0108786
Coleoptile	TraesCS5B01G074200	Kinesin-like protein	54.7243	9.82681	-5.56888	NA	0.000408254
Coleoptile	TraesCS4A01G370000	WD-repeat protein, putative	48.9905	8.78546	-5.57631	NA	0.000501856
Coleoptile	TraesCS5A01G130900	Receptor-like kinase	25.8894	4.64237	-5.57676	NA	0.00179605
Coleoptile	TraesCS5A01G385200	Sigma non-opioid intracellular receptor 1	13.0724	2.33929	-5.58818	NA	0.009689
Coleoptile	TraesCS3B01G224600	DNA helicase	115.134	20.5929	-5.59095	NA	0.000156125
Coleoptile	TraesCS3A01G180400	Pentatricopeptide repeat-containing protein	8.44653	1.50921	-5.59667	1	0.0433081
Coleoptile	TraesCS1B01G007900	E3 ubiquitin-protein ligase ORTHRUS 2	106.435	19.0156	-5.59727	NA	0.000164265
Coleoptile	TraesCS3B01G423800	Structural maintenance of chromosomes protein	94.684	16.8868	-5.60699	NA	0.000231174
Coleoptile	TraesCS6B01G260300LC	Tyrosyl-DNA phosphodiesterase 2	13.2221	2.35736	-5.60886	NA	0.0108786
Coleoptile	TraesCS1B01G352300	WD40 repeat-like protein	24.8684	4.43345	-5.60927	NA	0.00186122
Coleoptile	TraesCS1A01G170100	RP/EB family microtubule-associated protein	60.1032	10.6808	-5.62721	NA	0.000303981
Coleoptile	TraesCS1B01G245200	Histone H3	24.3481	4.31158	-5.64713	NA	0.00237017
Coleoptile	TraesCS1B01G161100	Shugoshin-1	15.7187	2.77864	-5.65699	NA	0.00764904
Coleoptile	TraesCS3B01G274900	ARM repeat superfamily protein	11.1949	1.97867	-5.65778	1	0.0260459
Coleoptile	TraesCS2A01G312400	Histone H2B	135.294	23.8486	-5.67304	NA	0.00014598
Coleoptile	TraesCS4B01G242300LC	envelope glycoprotein	10.1699	1.79211	-5.67483	1	0.0281572
Coleoptile	TraesCS3B01G011600	WAT1-related protein	15.5043	2.72967	-5.67994	NA	0.00764904
Coleoptile	TraesCS5B01G243800	Zinc-finger homeodomain protein 1	9.43056	1.65909	-5.68419	NA	0.0216672
Coleoptile	TraesCS4B01G173200	Endoglucanase	26.6819	4.68496	-5.69521	NA	0.00130236
Coleoptile	TraesCS6A01G034600	Histone H2A	68.9461	12.0682	-5.71306	NA	0.000280227
Coleoptile	TraesCS5A01G487800	Kinetochore protein NDC80	14.9715	2.62057	-5.71307	NA	0.006125
Coleoptile	TraesCS3B01G390100	Histone H2B	47.6446	8.32695	-5.72173	NA	0.000453193
Coleoptile	TraesCS3A01G157000	Cyclin family protein	41.3634	7.22782	-5.72281	NA	0.000568153
Coleoptile	TraesCS6A01G168100	Mitotic spindle checkpoint protein BUBR1	31.6857	5.5315	-5.72822	NA	0.00122675
Coleoptile	TraesCS6A01G034900	Histone H2A	50.6155	8.83389	-5.72969	1	0.000421136
Coleoptile	TraesCS2B01G289600	Chaperone protein ClpB	33.3442	5.80802	-5.74106	NA	0.000991093
Coleoptile	TraesCS3A01G200400	DNA helicase	135.465	23.556	-5.75079	NA	0.000108516
Coleoptile	TraesCS1A01G249100	Kinesin-like protein	57.6113	10.0127	-5.75385	NA	0.000317074
Coleoptile	TraesCS7B01G229500	Flap endonuclease 1	12.9034	2.24242	-5.75421	NA	0.0108786
Coleoptile	TraesCS1B01G146200	DNA helicase	168.215	29.2166	-5.75752	NA	9.24512e-05
Coleoptile	TraesCS5B01G426900	DNA topoisomerase	10.0318	1.73836	-5.77082	NA	0.0241037
Coleoptile	TraesCS5A01G008700	Cytochrome P450	1483.14	256.644	-5.77899	NA	4.11278e-05
Coleoptile	TraesCS2A01G195500	Methylenetetrahydrofolate--tRNA-(uracil-5-)-methyltransferase TrmFO	10.3589	1.79211	-5.7803	NA	0.0206095
Coleoptile	TraesCS1A01G225100	Anaphase-promoting complex subunit 1	38.9011	6.72538	-5.78423	NA	0.000534251
Coleoptile	TraesCS7A01G217100	Embryogenesis transmembrane protein	11.9971	2.07339	-5.78623	1	0.0127884
Coleoptile	TraesCS1A01G168800	Pentatricopeptide repeat-containing protein	10.2429	1.76765	-5.79468	NA	0.0206095
Coleoptile	TraesCS5B01G439500	Histone H2A	16.9185	2.91785	-5.79825	NA	0.00400085
Coleoptile	TraesCS4A01G202300	Alcohol dehydrogenase	660.992	113.958	-5.8003	0.188732	0.00014062
Coleoptile	TraesCS1A01G127800	50S ribosomal protein L32	10.0518	1.73252	-5.80187	1	0.0241037
Coleoptile	TraesCS5B01G303500	Sister chromatid cohesion 1 protein 3	8.77127	1.51028	-5.80769	NA	0.0306404
Coleoptile	TraesCS3A01G214400	Potassium transporter	12.3649	2.11121	-5.85678	1	0.0110061
Coleoptile	TraesCS2A01G072700	DNA/RNA helicase protein	34.1425	5.82663	-5.85973	NA	0.000767262
Coleoptile	TraesCS1B01G192500	Histone H2B	54.303	9.26155	-5.86327	NA	0.000312468
Coleoptile	TraesCS3B01G180300	Myb	12.0805	2.05693	-5.87308	1	0.0110061
Coleoptile	TraesCS6A01G034500	Histone H2B	81.303	13.8299	-5.87878	NA	0.000184057
Coleoptile	TraesCS7B01G230000	High mobility group family	114.827	19.457	-5.90159	NA	0.000118477
Coleoptile	TraesCS5A01G320700	Beta-1,3-glucanase	21.2807	3.60234	-5.90748	NA	0.00226569
Coleoptile	TraesCS2A01G404800	Cyclin	27.4131	4.63707	-5.91174	NA	0.00104105
Coleoptile	TraesCS2B01G342100	Kinesin-like protein	45.1242	7.61181	-5.92818	NA	0.000418292
Coleoptile	TraesCS5A01G357800	Uveal autoantigen with coiled-coil domains and ankyrin repeats isoform 1	34.5115	5.8203	-5.92951	NA	0.000540652
Coleoptile	TraesCS5B01G365600	Microtubule-associated protein TORTIFOLIA1	41.3334	6.96943	-5.93067	NA	0.000419018
Coleoptile	TraesCS3B01G118300	Glycosyltransferase	10.0153	1.67078	-5.99438	1	0.0216672
Coleoptile	TraesCS7A01G286200	RNA binding protein	584.939	97.2977	-6.01185	NA	3.55462e-05
Coleoptile	TraesCS2B01G078400	Rho GTPase-activating protein	29.4687	4.89462	-6.02064	NA	0.000822662
Coleoptile	TraesCS7A01G452800	DNA polymerase alpha subunit B	52.6362	8.74233	-6.02084	NA	0.000247033
Coleoptile	TraesCS4B01G226500	Auxin influx transporter	27.5688	4.57129	-6.03086	NA	0.000721249
Coleoptile	TraesCS5A01G122200	Nucleolar protein 6	30.1452	4.99817	-6.03125	NA	0.000629551
Coleoptile	TraesCS6A01G264200	Basic helix-loop-helix transcription factor	24.156	3.99778	-6.04236	NA	0.00175149
Coleoptile	TraesCS4A01G023100	DNA topoisomerase	15.8858	2.62857	-6.04351	1	0.00485799
Coleoptile	TraesCS7B01G019000	Histone H3	69.3502	11.4747	-6.04375	NA	0.000179733
Coleoptile	TraesCS6B01G010000	DAG, chloroplastic	10.5074	1.73836	-6.04441	NA	0.0177309
Coleoptile	TraesCS2B01G391100	P-loop containing nucleoside triphosphate hydrolases superfamily protein	12.5155	2.06862	-6.05017	NA	0.009689
Coleoptile	TraesCS5B01G246500	Queuine tRNA-ribosyltransferase	6.76933	1.11829	-6.0533	1	0.0445676
Coleoptile	TraesCS2B01G109900	BRCT domain-containing protein	12.1393	2.00265	-6.06162	NA	0.009689
Coleoptile	TraesCS7B01G117300	Protein trichome birefringence	8.85853	1.46131	-6.06204	NA	0.0306404
Coleoptile	TraesCS3A01G326100	F-box family protein	10.225	1.68247	-6.07737	NA	0.0206095
Coleoptile	TraesCS1B01G347000	Rac-like GTP binding protein	41.423	6.80678	-6.08554	NA	0.00033575
Coleoptile	TraesCS2B01G466000	High mobility group family protein	37.1325	6.0973	-6.08999	NA	0.000498064
Coleoptile	TraesCS7B01G455900	Carbonic anhydrase	39.8776	6.54761	-6.0904	0.188732	0.000555272
Coleoptile	TraesCS7B01G111000	Condensin complex subunit 3	60.5982	9.94526	-6.09318	NA	0.000204588
Coleoptile	TraesCS3B01G142300	Transcriptional corepressor LEUNIG	34.3467	5.62783	-6.10301	NA	0.000570638
Coleoptile	TraesCS5B01G158000	Receptor protein kinase-like protein	17.5169	2.8678	-6.10812	NA	0.00323048
Coleoptile	TraesCS7A01G106700	DNA repair radA-like protein	17.535	2.86834	-6.11327	NA	0.00360249
Coleoptile	TraesCS3B01G504400LC	Transmembrane protein, putative	67.6849	11.0712	-6.11358	1	0.000127368
Coleoptile	TraesCS2B01G509700	Organic cation transporter-like protein	98.7496	16.1229	-6.12481	0.817811	0.000215565
Coleoptile	TraesCS2B01G564200	Heme oxygenase 1	10.9758	1.79157	-6.12638	1	0.0206095
Coleoptile	TraesCS5A01G401800	Dof zinc finger protein	11.2132	1.82831	-6.1331	1	0.0111149
Coleoptile	TraesCS3A01G357800	Pathogenesis-related thaumatin-like protein	18.989	3.09588	-6.13364	NA	0.00247275
Coleoptile	TraesCS5B01G235000	F-box protein-like	11.6059	1.88843	-6.14578	NA	0.009689
Coleoptile	TraesCS3B01G137500	DNA polymerase epsilon subunit	17.2808	2.80822	-6.15366	NA	0.00323048
Coleoptile	TraesCS7A01G205400	Plastid movement impaired protein	52.8323	8.57443	-6.16161	0.713029	0.000249667
Coleoptile	TraesCSU01G008900	Cytochrome P450	49.5132	8.03038	-6.16573	1	0.000460998
Coleoptile	TraesCS1A01G287800	Histone H4	119.543	19.3878	-6.16587	NA	7.7256e-05
Coleoptile	TraesCS5B01G222600	Kinesin-like protein	28.3858	4.59394	-6.17898	NA	0.000765952
Coleoptile	TraesCS3A01G362900LC	U3 small nucleolar RNA-associated protein 18-like protein	7.88954	1.27474	-6.18912	1	0.0488636
Coleoptile	TraesCS2B01G315500	Histone H3	12.2228	1.97283	-6.19558	NA	0.009689
Coleoptile	TraesCS2B01G435200	Histone H4	42.4998	6.84059	-6.21289	NA	0.000342092
Coleoptile	TraesCS4B01G046700	Zinc-finger domain of monoamine-oxidase A repressor R1, putative	27.5368	4.42652	-6.22086	NA	0.000765952
Coleoptile	TraesCS2A01G181500LC	3,4-dihydroxy-2-butanone 4-phosphate synthase	12.618	2.02765	-6.22295	NA	0.00857396
Coleoptile	TraesCS1A01G129400	DNA helicase	206.858	33.2165	-6.22756	NA	4.0142e-05
Coleoptile	TraesCS3B01G047700	cotton fiber-like protein (DUF761)	11.1489	1.7868	-6.23961	NA	0.0111149
Coleoptile	TraesCS3A01G389500	Cobalt ion binding	12.9249	2.0697	-6.24482	NA	0.00663589
Coleoptile	TraesCS5A01G347800	LysM domain GPI-anchored protein	29.1089	4.65568	-6.25235	NA	0.000670438
Coleoptile	TraesCS5B01G479200	DNA gyrase subunit A	62.0918	9.92451	-6.25641	NA	0.000143292
Coleoptile	TraesCS5B01G141300	Cell division control 45-like protein	17.093	2.73021	-6.26071	NA	0.00218533
Coleoptile	TraesCS5A01G453200LC	GDSL esterase/lipase	14.4178	2.29724	-6.27616	0.529814	0.00673918
Coleoptile	TraesCS6B01G256500	LIGHT-DEPENDENT SHORT HYPOCOTYLS-like protein (DUF640)	58.0201	9.24108	-6.2785	NA	0.000167508
Coleoptile	TraesCS3A01G108100	IQ domain-containing protein	12.3987	1.97121	-6.28987	NA	0.0110061
Coleoptile	TraesCS4B01G037200	WD-repeat protein, putative	11.8463	1.88259	-6.29253	NA	0.00739403
Coleoptile	TraesCS7B01G135100	RNA polymerase II elongation factor	6.97293	1.10606	-6.30431	1	0.0361727
Coleoptile	TraesCS1B01G210600	Chalcone-flavanone isomerase family protein	34.5864	5.48046	-6.31086	1	0.00039304
Coleoptile	TraesCS3B01G098400	ent-kaurenoic acid hydroxylase 2	30.9471	4.88907	-6.32985	NA	0.00052322
Coleoptile	TraesCS1B01G097900	Histone H4	71.913	11.3422	-6.3403	NA	0.000102904
Coleoptile	TraesCS2A01G094800	BRCT domain-containing protein	9.2736	1.46131	-6.34608	NA	0.0216672
Coleoptile	TraesCS1A01G143400	Midasin	132.158	20.8206	-6.34746	NA	4.44279e-05
Coleoptile	TraesCS1A01G419800	Rad3-related DNA helicase family protein	7.47744	1.17787	-6.34825	NA	0.0488636
Coleoptile	TraesCS3B01G659800LC	Protein kinase family protein, putative, expressed	14.9054	2.34459	-6.35733	0.817811	0.00468628
Coleoptile	TraesCS2B01G211100	Gibberellin regulated protein	8.92966	1.40119	-6.37293	NA	0.0160197
Coleoptile	TraesCS4B01G305000LC	methyl-CPG-binding domain 9	34.009	5.33505	-6.37463	NA	0.00031951
Coleoptile	TraesCS1B01G196800LC	Transposon Ty3-G Gag-Pol polyprotein	7.05089	1.10606	-6.3748	1	0.0445676
Coleoptile	TraesCS4B01G375200	Expansin protein	107.962	16.9119	-6.38381	NA	5.08692e-05
Coleoptile	TraesCS3A01G656000LC	Amino acid permease	9.94823	1.55818	-6.38452	1	0.0255802
Coleoptile	TraesCS5A01G100400	Zinc finger CCCH domain-containing protein	13.9008	2.17133	-6.40198	NA	0.00450449
Coleoptile	TraesCS5A01G166800	WD repeat-containing protein	60.2881	9.39115	-6.41967	NA	0.000133904
Coleoptile	TraesCS6A01G413400	Replication protein A 32 kDa subunit	72.7212	11.3214	-6.42331	NA	0.000100608
Coleoptile	TraesCS3B01G595600	WD-repeat protein, putative	22.7454	3.53685	-6.43096	NA	0.00128587
Coleoptile	TraesCS6A01G252900	Ganglioside-induced differentiation-associated protein 2	88.3061	13.696	-6.44758	0.529814	0.000226909
Coleoptile	TraesCS5B01G395300	Structural maintenance of chromosomes protein 2	20.4153	3.16372	-6.45296	1	0.00162564
Coleoptile	TraesCS2A01G273600	tRNA (Adenine-N(1)-)-methyltransferase catalytic subunit trmt61a	15.1404	2.34567	-6.45459	NA	0.00368035
Coleoptile	TraesCS2A01G252400	XH/XS domain-containing protein	7.60662	1.17841	-6.45498	1	0.0488636
Coleoptile	TraesCS6A01G401600	Histone H2A	44.6567	6.91671	-6.45635	NA	0.000219036
Coleoptile	TraesCS7B01G372300	Aspartyl/glutamyl-tRNA(Asn/Gln) amidotransferase subunit B, putative isoform 2	11.0021	1.69685	-6.48381	1	0.0130299
Coleoptile	TraesCS7B01G024100	Dirigent protein	38.7501	5.97228	-6.48833	0.978207	0.00049021
Coleoptile	TraesCS4A01G020800	#N/A	17.4149	2.68231	-6.49251	NA	0.00195111
Coleoptile	TraesCSU01G077200	Histone H2B	5.81781	0.896053	-6.49271	NA	0.0498537
Coleoptile	TraesCS7A01G479100	PLATZ transcription factor family protein	7.97128	1.22739	-6.49452	1	0.0331142
Coleoptile	TraesCS2A01G329700	Polychome, UV-B-insensitive 4	15.5119	2.38664	-6.49945	NA	0.00289058
Coleoptile	TraesCS1B01G136000	Selenoprotein H	15.3352	2.35898	-6.50076	NA	0.00325921
Coleoptile	TraesCS7B01G142600	Protein kinase	64.8572	9.97561	-6.50157	NA	7.957e-05
Coleoptile	TraesCS6A01G035200	Histone H2A	52.4376	8.06159	-6.50462	NA	0.000171634
Coleoptile	TraesCS3B01G536700	Single-stranded DNA binding protein	11.3596	1.74367	-6.51474	NA	0.009689
Coleoptile	TraesCS4B01G044700	Basic blue protein	52.1089	7.97394	-6.53489	1	0.000293444
Coleoptile	TraesCS2B01G184600	Heat shock transcription factor A2	7.62736	1.16618	-6.54045	NA	0.019772
Coleoptile	TraesCS2B01G445600	Cytochrome P450	93.8896	14.3419	-6.54651	1	0.000119281
Coleoptile	TraesCS6A01G373000	Ribonucleoside-diphosphate reductase	38.5546	5.87935	-6.55763	NA	0.00024948
Coleoptile	TraesCS1A01G328700	Coilin	27.6025	4.20356	-6.56647	NA	0.000530192
Coleoptile	TraesCS2A01G067400	Coiled-coil domain-containing protein 6	38.3406	5.82879	-6.57781	NA	0.000204187
Coleoptile	TraesCS6A01G035000	Histone H2B	41.2783	6.2596	-6.59439	NA	0.000187126
Coleoptile	TraesCS1A01G213700	auxin canalization protein (DUF828)	17.6579	2.67539	-6.60014	0.0638594	0.00274093
Coleoptile	TraesCS2A01G545100	Cyclopropane-fatty-acyl-phospholipid synthase	129.17	19.5635	-6.6026	NA	3.0985e-05
Coleoptile	TraesCS7A01G205500	Plastid movement impaired protein	18.3922	2.78449	-6.60525	1	0.00233204
Coleoptile	TraesCS1A01G067300	Polyribonucleotide nucleotidyltransferase	76.8246	11.6118	-6.6161	NA	5.74019e-05
Coleoptile	TraesCS4A01G058000	Replication protein A 70 kDa DNA-binding subunit	192.847	29.005	-6.64874	NA	1.9544e-05
Coleoptile	TraesCS5A01G088400	DNA helicase	109.627	16.4047	-6.68264	NA	3.51304e-05
Coleoptile	TraesCS3A01G476000	Mannosyl-oligosaccharide glucosidase	14.505	2.16441	-6.70162	NA	0.00269515
Coleoptile	TraesCS1A01G109400	PAX-interacting protein 1	17.1333	2.5546	-6.70685	NA	0.00195111
Coleoptile	TraesCS5A01G412000	Aspartyl/glutamyl-tRNA(Asn/Gln) amidotransferase subunit B, putative isoform 2	9.42307	1.40172	-6.72248	NA	0.00959879
Coleoptile	TraesCS1B01G249400	PAX-interacting protein 1	14.1906	2.11067	-6.72329	NA	0.00304484
Coleoptile	TraesCS2A01G129900	Condensin complex subunit 1	69.1662	10.2841	-6.72558	NA	5.91078e-05
Coleoptile	TraesCS4A01G042000	Sugar transporter family protein, expressed	25.407	3.77049	-6.73839	1	0.000890803
Coleoptile	TraesCS5B01G015500	Thaumatin-like protein	474.354	70.1662	-6.76044	1	1.19787e-05
Coleoptile	TraesCS2A01G344500	Kinesin-like protein	38.1796	5.64276	-6.76613	NA	0.000145847
Coleoptile	TraesCS6A01G360600	DNA helicase	139.466	20.5354	-6.79147	NA	2.12003e-05
Coleoptile	TraesCS1A01G228800	Histone H3	14.444	2.12236	-6.80564	NA	0.00304484
Coleoptile	TraesCS4B01G044200	Zinc finger protein VAR3, chloroplastic	11.7865	1.73144	-6.80735	NA	0.00739403
Coleoptile	TraesCS2A01G095300	Protein kinase	51.5378	7.55969	-6.81745	NA	8.35817e-05
Coleoptile	TraesCS2A01G253500	Leucine-rich receptor-like protein kinase family protein	72.6135	10.6312	-6.83024	NA	4.3947e-05
Coleoptile	TraesCS5A01G336500	Chromatin assembly factor-1	78.5067	11.4572	-6.8522	NA	3.80877e-05
Coleoptile	TraesCS7B01G257300	3'-N-debenzoyl-2'-deoxytaxol N-benzoyltransferase	30.6763	4.46857	-6.86491	NA	0.000307007
Coleoptile	TraesCS7A01G409500	Embryogenesis transmembrane protein-like	25.8583	3.76337	-6.87104	0.72201	0.000753716
Coleoptile	TraesCS4A01G131400	Endoglucanase	22.2824	3.24226	-6.87247	NA	0.000566917
Coleoptile	TraesCS6B01G393500	DNA helicase	159.743	23.1853	-6.88985	NA	1.71485e-05
Coleoptile	TraesCS2B01G086700	DNA/RNA helicase protein	28.2584	4.09627	-6.89858	NA	0.000365029
Coleoptile	TraesCS4A01G293900	Deoxyuridine 5'-triphosphate nucleotidohydrolase	38.0608	5.51416	-6.90239	NA	0.000155611
Coleoptile	TraesCS4A01G449900	Embryogenesis transmembrane protein-like	8.43296	1.221	-6.9066	0.720536	0.0276051
Coleoptile	TraesCS5A01G067300	Kinesin-like protein	73.534	10.6388	-6.91189	NA	4.03581e-05
Coleoptile	TraesCS4B01G077500	myosin-2 heavy chain-like protein	18.5324	2.67485	-6.92838	NA	0.00110563
Coleoptile	TraesCS2A01G125500	Nucleolar family protein	146.548	21.1417	-6.93173	NA	1.73069e-05
Coleoptile	TraesCS3B01G111900	F-box protein	6.17251	0.890207	-6.93379	NA	0.0313585
Coleoptile	TraesCS5A01G157200	Kinesin-like protein	67.4679	9.72041	-6.94085	NA	3.99165e-05
Coleoptile	TraesCS5B01G415800	Aspartyl/glutamyl-tRNA(Asn/Gln) amidotransferase subunit B, putative isoform 1	13.9916	2.01488	-6.94413	NA	0.00395784
Coleoptile	TraesCS5A01G331900	WD-repeat protein, putative	36.5706	5.25076	-6.96482	NA	0.000164265
Coleoptile	TraesCS5A01G176300	DNA-directed RNA polymerase I subunit rpa43	14.0229	2.00903	-6.97993	NA	0.00395784
Coleoptile	TraesCS5A01G036600	Kinesin-related protein	18.339	2.62695	-6.9811	NA	0.00122675
Coleoptile	TraesCS1A01G309800	Cyclin	30.8069	4.39676	-7.00673	1	0.000284132
Coleoptile	TraesCS7A01G214400	Receptor-like kinase	10.5581	1.50336	-7.02303	NA	0.00838507
Coleoptile	TraesCS4A01G056100	TPX2 (Targeting protein for Xklp2) family protein	22.9162	3.24757	-7.05641	NA	0.000752694
Coleoptile	TraesCS3A01G508600	Progesterone 5-beta-reductase	8.19173	1.16034	-7.05978	1	0.0161866
Coleoptile	TraesCS3B01G028900	E3 ubiquitin-protein ligase	12.2044	1.7256	-7.07256	NA	0.00565427
Coleoptile	TraesCS3A01G525400	Pentatricopeptide repeat-containing protein	18.341	2.5876	-7.08802	NA	0.00122675
Coleoptile	TraesCS2B01G384300	ATP-dependent RNA helicase	47.4849	6.68303	-7.10529	NA	6.01009e-05
Coleoptile	TraesCS3B01G026500	F-box family protein	6.0211	0.847079	-7.10807	NA	0.0394535
Coleoptile	TraesCS3B01G514000	Jasmonate O-methyltransferase	7.86194	1.10606	-7.10808	1	0.019772
Coleoptile	TraesCS2B01G534000	AP2-like ethylene-responsive transcription factor	13.0458	1.83469	-7.11061	NA	0.0032524
Coleoptile	TraesCS2B01G352700	Polychome, UV-B-insensitive 4	14.4474	2.02765	-7.12523	NA	0.00304484
Coleoptile	TraesCS1B01G213900	Phosphatidylinositol transfer protein	41.7793	5.86283	-7.12612	NA	0.000122509
Coleoptile	TraesCS6A01G126900	Leucine-rich repeat receptor-like protein kinase family protein	6.34655	0.889668	-7.13362	0.998015	0.0394535
Coleoptile	TraesCS4B01G246900	Replication protein A 70 kDa DNA-binding subunit	153.461	21.465	-7.14935	NA	1.15915e-05
Coleoptile	TraesCS4A01G159400	Agenet domain containing protein	59.236	8.28067	-7.15352	NA	4.3947e-05
Coleoptile	TraesCS7A01G395200	A/G-specific adenine DNA glycosylase	10.7952	1.50867	-7.15546	NA	0.00838507
Coleoptile	TraesCS1B01G340400	tRNA pseudouridine synthase d, putative	22.7899	3.17998	-7.16669	NA	0.00048002
Coleoptile	TraesCS3A01G162900LC	Retrovirus-related Pol polyprotein from transposon TNT 1-94	6.08221	0.847079	-7.18022	1	0.0498537
Coleoptile	TraesCS3B01G812200LC	F-box protein FBW2	113.442	15.7809	-7.18856	1	6.70729e-05
Coleoptile	TraesCS7A01G198900	Pathogenesis-related protein 1	580.736	80.7075	-7.19556	NA	2.26467e-05
Coleoptile	TraesCS3B01G096400	Charged multivesicular body protein 5	21.0345	2.91093	-7.22605	NA	0.000603017
Coleoptile	TraesCS3A01G039200	Protein kinase	17.7413	2.44839	-7.24613	1	0.000977334
Coleoptile	TraesCS6B01G084700	Histone H3	8.50645	1.17257	-7.25455	1	0.0110061
Coleoptile	TraesCS2B01G110500	Protein kinase	32.9733	4.5402	-7.26253	NA	0.000204187
Coleoptile	TraesCS1B01G274600	DNA helicase	288.177	39.6374	-7.27033	NA	6.04362e-06
Coleoptile	TraesCS3B01G020400	tRNA (Adenine(58)-N(1))-methyltransferase non-catalytic subunit trm6	8.19695	1.12521	-7.28482	NA	0.0134222
Coleoptile	TraesCS4B01G053600	ATP-dependent DNA helicase DDM1	202.56	27.7913	-7.28859	NA	7.47123e-06
Coleoptile	TraesCS3B01G143600	tRNA (Guanine(10)-N2)-methyltransferase-like protein	6.16367	0.841234	-7.32694	1	0.0394535
Coleoptile	TraesCS4B01G004300	Dirigent protein	11.0841	1.50975	-7.34169	1	0.009689
Coleoptile	TraesCS2B01G185600	B3 domain-containing protein	8.33939	1.13106	-7.3731	NA	0.0110061
Coleoptile	TraesCS4A01G492300	Kelch repeat-containing protein	8.21358	1.1119	-7.38696	1	0.0134222
Coleoptile	TraesCS7B01G335600	Thaumatin-like protein	26.3927	3.57252	-7.3877	0.5895	0.000365294
Coleoptile	TraesCS6A01G228100	Polyribonucleotide nucleotidyltransferase	15.7067	2.12344	-7.39683	NA	0.00139963
Coleoptile	TraesCS5A01G404600LC	Glucan endo-1,3-beta-glucosidase-like protein	24.7634	3.34336	-7.40675	NA	0.000380352
Coleoptile	TraesCS3A01G083500	P-loop containing nucleoside triphosphate hydrolases superfamily protein	63.9232	8.62906	-7.4079	NA	2.81224e-05
Coleoptile	TraesCS7B01G105300	Pathogenesis-related protein 1	11.902	1.60554	-7.41312	1	0.00629709
Coleoptile	TraesCS5B01G354900	Helicase-related family protein	27.5311	3.71281	-7.41516	NA	0.000214233
Coleoptile	TraesCS3A01G377400	Histone H3	237.29	31.7601	-7.47134	NA	5.99045e-06
Coleoptile	TraesCS2A01G362100	DNA mismatch repair protein mutS	19.3917	2.58652	-7.49722	NA	0.000723428
Coleoptile	TraesCS5B01G163900	WD repeat-containing protein	45.7395	6.09676	-7.50226	NA	6.21616e-05
Coleoptile	TraesCS2A01G053300	Cytochrome P450	13.8368	1.84054	-7.51781	1	0.00426974
Coleoptile	TraesCS6A01G166100	Receptor-like protein kinase	11.3033	1.50336	-7.51866	NA	0.00535315
Coleoptile	TraesCS1A01G160900	Endoribonuclease Dicer-like protein 3	6.29633	0.835388	-7.53701	1	0.0313585
Coleoptile	TraesCS2A01G016300	DUF1635 family protein	6.25441	0.829543	-7.53959	NA	0.0313585
Coleoptile	TraesCS3B01G487900	ATP-dependent zinc metalloprotease FtsH	11.7957	1.55764	-7.57283	1	0.00463874
Coleoptile	TraesCS4B01G123100	Protein kinase	23.5359	3.09804	-7.59702	NA	0.000365029
Coleoptile	TraesCS6A01G094800	P-loop containing nucleoside triphosphate hydrolases superfamily protein	6.45379	0.847618	-7.61403	NA	0.0250995
Coleoptile	TraesCS2B01G152100	Condensin complex subunit 1	62.2643	8.167	-7.6239	NA	2.81407e-05
Coleoptile	TraesCS5B01G153800	RING/U-box superfamily protein	7.21721	0.944487	-7.6414	NA	0.0295664
Coleoptile	TraesCS3A01G487200	Crossover junction endonuclease MUS81	26.1572	3.42191	-7.64402	NA	0.000215716
Coleoptile	TraesCS1A01G034100	ERD (Early-responsive to dehydration stress) family protein	21.2919	2.78341	-7.64959	1	0.000551045
Coleoptile	TraesCS3B01G580500	Histidine decarboxylase	58.8732	7.69241	-7.65341	NA	2.73399e-05
Coleoptile	TraesCS1B01G134100	Receptor protein kinase, putative	8.65051	1.12998	-7.65547	1	0.019181
Coleoptile	TraesCS1B01G172100	LIGHT-DEPENDENT SHORT HYPOCOTYLS-like protein (DUF640)	71.7736	9.37253	-7.65787	NA	2.1675e-05
Coleoptile	TraesCS3A01G097200	Mini-chromosome maintenance complex-binding protein	60.1716	7.85005	-7.66512	NA	2.235e-05
Coleoptile	TraesCS3A01G026100	Elongation factor 2	10.8265	1.40811	-7.6887	NA	0.00367302
Coleoptile	TraesCS4B01G285600	Alpha-amylase	11.9216	1.54541	-7.7142	NA	0.00721723
Coleoptile	TraesCS5B01G088200	Pathogenesis-related thaumatin-like protein	218.202	28.2795	-7.7159	NA	3.59994e-06
Coleoptile	TraesCS5B01G094600	DNA helicase	168.379	21.7383	-7.74571	NA	4.55806e-06
Coleoptile	TraesCS3B01G227200LC	Histone	9.13508	1.17841	-7.75202	NA	0.0134246
Coleoptile	TraesCS4A01G271800	Kinase family protein	11.3256	1.46023	-7.75604	NA	0.00535315
Coleoptile	TraesCS2B01G473200	DNA replication helicase dna2, putative	17.4652	2.24934	-7.76457	NA	0.00110563
Coleoptile	TraesCS6B01G340500	ATP synthase subunit b	6.6034	0.848696	-7.78064	NA	0.0250995
Coleoptile	TraesCS3B01G118400	Elongation factor 4	6.89644	0.883823	-7.80297	NA	0.0161639
Coleoptile	TraesCS1A01G260500	DNA topoisomerase 2	246.841	31.5426	-7.82565	NA	2.80841e-06
Coleoptile	TraesCS5B01G402000	Origin recognition complex subunit protein 5	7.01816	0.895514	-7.83702	1	0.0445676
Coleoptile	TraesCS6B01G120300LC	transmembrane protein	139.239	17.7002	-7.86652	0.37094	8.79308e-06
Coleoptile	TraesCS1A01G219100	#N/A	23.2905	2.95937	-7.87009	NA	0.000263344
Coleoptile	TraesCS4B01G182200	Pre-mRNA polyadenylation factor Fip1	6.97393	0.883823	-7.89064	NA	0.0161639
Coleoptile	TraesCS6B01G382500	Cyclic nucleotide-gated channel	7.84304	0.992382	-7.90325	1	0.019772
Coleoptile	TraesCS4A01G065900	Sec14p-like phosphatidylinositol transfer family protein	20.2349	2.53809	-7.9725	NA	0.000488351
Coleoptile	TraesCS6A01G217100	Expansin protein	16.1036	2.01434	-7.9945	NA	0.00123812
Coleoptile	TraesCS7A01G405500	Microtubule associated family protein	12.4488	1.5571	-7.99485	NA	0.00257597
Coleoptile	TraesCS4A01G236700	Cyclin	25.15	3.14486	-7.99718	NA	0.000219036
Coleoptile	TraesCS5B01G511900	Short-chain dehydrogenase/reductase	11.1127	1.38257	-8.03773	NA	0.00428787
Coleoptile	TraesCS3A01G512400	Histidine decarboxylase	19.8006	2.45315	-8.07148	NA	0.000583022
Coleoptile	TraesCS6A01G268600	DNA topoisomerase 2	260.211	32.2375	-8.07167	NA	1.98784e-06
Coleoptile	TraesCS5A01G390000	Kinesin-like protein	82.8971	10.2356	-8.09888	NA	8.88051e-06
Coleoptile	TraesCS5B01G510100	Nucleic acid-binding proteins superfamily	9.50952	1.17311	-8.10628	NA	0.004622
Coleoptile	TraesCS1A01G264000	DNA helicase	240.248	29.5039	-8.14294	NA	2.08052e-06
Coleoptile	TraesCS7B01G210800	Protein CHUP1, chloroplastic	25.6613	3.1454	-8.15837	NA	0.000158325
Coleoptile	TraesCS7A01G073700	Receptor-like protein kinase	63.7713	7.80959	-8.16577	NA	1.41602e-05
Coleoptile	TraesCS5B01G202000	Xyloglucan endotransglucosylase/hydrolase	100.931	12.3389	-8.17992	NA	4.30931e-06
Coleoptile	TraesCS7B01G031500	Ribonucleoside-diphosphate reductase	184.679	22.5479	-8.19054	NA	2.37387e-06
Coleoptile	TraesCS3B01G603000	Gibberellin 2-beta-dioxygenase	9.65809	1.17841	-8.19585	0.741694	0.0111468
Coleoptile	TraesCS1A01G196000	Chalcone-flavanone isomerase family protein	23.8414	2.90401	-8.20984	1	0.000204588
Coleoptile	TraesCS3B01G498700	COX3 mRNA-specific translational activator PET494	11.9608	1.45547	-8.21785	NA	0.00721723
Coleoptile	TraesCS5B01G314600	Protein HAPLESS 2	6.95923	0.841773	-8.26735	1	0.020137
Coleoptile	TraesCS3B01G351200	DNA cross-link repair protein	5.09225	0.613693	-8.29772	NA	0.0422753
Coleoptile	TraesCS3B01G353500	Pentatricopeptide repeat-containing protein	9.37524	1.12944	-8.30079	1	0.0111468
Coleoptile	TraesCS3A01G517100	Pathogenesis-related protein PR-4	2523.79	302.33	-8.34777	1	1.38946e-06
Coleoptile	TraesCS7A01G246600	Mitochondrial transcription termination factor family protein, putative	5.12097	0.613154	-8.35185	NA	0.0422753
Coleoptile	TraesCS4B01G377200	Germin-like protein	23.2732	2.78557	-8.35493	1	0.000249235
Coleoptile	TraesCS5B01G410600	Homeobox protein knotted-1-like 1	37.3342	4.45526	-8.37978	NA	3.63636e-05
Coleoptile	TraesCS1A01G299500	DNA helicase	180.956	21.5663	-8.39065	NA	1.70807e-06
Coleoptile	TraesCS2B01G348700	Kinesin-like protein	36.8575	4.37332	-8.42781	NA	4.92384e-05
Coleoptile	TraesCS2A01G445000	High mobility group family protein	40.0115	4.74401	-8.43411	NA	3.01703e-05
Coleoptile	TraesCS3B01G038600	Trypsin inhibitor	7.00706	0.829543	-8.4469	NA	0.0161639
Coleoptile	TraesCS1A01G329600	breast cancer associated RING 1	20.3336	2.40472	-8.45571	NA	0.000273886
Coleoptile	TraesCS7A01G204000	Condensin complex subunit 3	57.7392	6.82486	-8.46013	NA	1.53232e-05
Coleoptile	TraesCS7A01G182600	Mitochondrial transcription termination factor-like	7.61366	0.896592	-8.49178	NA	0.0106187
Coleoptile	TraesCS2A01G012900	Receptor protein kinase	7.15145	0.841234	-8.50115	1	0.0161639
Coleoptile	TraesCS3B01G112900	Mini-chromosome maintenance complex-binding protein	65.2536	7.66663	-8.51137	NA	1.03931e-05
Coleoptile	TraesCS4B01G203300	Kinesin-like protein	21.5456	2.53116	-8.51211	NA	0.000266811
Coleoptile	TraesCS3B01G313400	Glycosyltransferase	117.832	13.8292	-8.52048	0.343525	6.14056e-06
Coleoptile	TraesCS6A01G304300	RING-finger E3 ubiquitin ligase, putative	12.8722	1.51028	-8.523	1	0.00221832
Coleoptile	TraesCS2A01G593900	Aspartyl protease family protein	9.5901	1.12359	-8.5352	0.720536	0.00657218
Coleoptile	TraesCS2A01G270800	Chaperone protein ClpB	37.1672	4.35255	-8.53919	NA	4.04719e-05
Coleoptile	TraesCS5A01G556800	WD repeat-containing protein	16.8047	1.96591	-8.54808	NA	0.000759135
Coleoptile	TraesCS4A01G498000	Thaumatin-like protein	10.5348	1.22739	-8.58314	1	0.00695292
Coleoptile	TraesCS4B01G058300	F-box family protein	9.74938	1.13052	-8.62383	NA	0.00388678
Coleoptile	TraesCS2A01G185000	Receptor protein kinase, putative	22.615	2.62219	-8.6245	NA	0.000168664
Coleoptile	TraesCS2A01G060600	DNA-directed RNA polymerase subunit beta'	9.70435	1.12359	-8.63688	NA	0.00388678
Coleoptile	TraesCS6B01G419000	Cytosine-specific methyltransferase	417.501	48.2821	-8.64713	NA	6.69771e-07
Coleoptile	TraesCS4A01G269500	Basic blue protein	13.0908	1.50975	-8.67088	NA	0.00191954
Coleoptile	TraesCS5A01G043100	WD40 repeat-like protein	22.3478	2.57375	-8.68296	NA	0.000205391
Coleoptile	TraesCS7B01G072500	Cyclic nucleotide gated channel protein	31.3414	3.60819	-8.6862	NA	6.01009e-05
Coleoptile	TraesCS6B01G325400	Endoglucanase	31.3504	3.60765	-8.68999	NA	6.01009e-05
Coleoptile	TraesCS1B01G452700	SPT2 chromatin protein	7.79656	0.896592	-8.69577	NA	0.0130965
Coleoptile	TraesCS6B01G167400	Glutathione S-transferase	17.1558	1.96483	-8.73148	1	0.000856676
Coleoptile	TraesCS1B01G326400	Structural maintenance of chromosomes protein	104.042	11.9098	-8.73583	NA	3.15116e-06
Coleoptile	TraesCS2A01G578400	Glutathione S-transferase	7.41088	0.847079	-8.74874	1	0.0161639
Coleoptile	TraesCS1B01G309300	DNA helicase	209.459	23.9099	-8.76036	NA	8.81393e-07
Coleoptile	TraesCS1A01G066000	Condensin-2 complex subunit G2	12.3608	1.40703	-8.78505	NA	0.00139511
Coleoptile	TraesCSU01G094800	SPX domain-containing protein	17.7883	2.01965	-8.80765	1	0.00110396
Coleoptile	TraesCS5A01G165900	Argonaute	29.4878	3.33806	-8.83382	NA	6.7981e-05
Coleoptile	TraesCS5B01G244100	Cyclin	7.45557	0.841773	-8.85699	NA	0.0106187
Coleoptile	TraesCS2A01G382500	LIGHT-DEPENDENT SHORT HYPOCOTYLS-like protein (DUF640)	136.572	15.3754	-8.88254	NA	1.23541e-06
Coleoptile	TraesCS3A01G527600	WD-repeat protein, putative	15.3481	1.72506	-8.89714	NA	0.000946194
Coleoptile	TraesCS6A01G295300	Endoglucanase	24.9991	2.80876	-8.9004	NA	0.000121084
Coleoptile	TraesCS1A01G011800	Formin-like protein	64.8561	7.25233	-8.94279	NA	6.04362e-06
Coleoptile	TraesCS2B01G360100	Replication factor C / DNA polymerase III gamma-tau subunit, putative	23.5272	2.62911	-8.94874	NA	0.000142161
Coleoptile	TraesCS3B01G421100	4,5-dioxygenase-like protein	10.1679	1.13106	-8.98971	NA	0.00657218
Coleoptile	TraesCS1A01G322700	H/ACA ribonucleoprotein complex non-core subunit NAF1	12.7082	1.41288	-8.99456	NA	0.00221832
Coleoptile	TraesCS7A01G317700	Endoglucanase	10.5129	1.16618	-9.01483	NA	0.00229711
Coleoptile	TraesCS1B01G097800	myosin heavy chain, cardiac protein	16.1196	1.78041	-9.05387	NA	0.000574813
Coleoptile	TraesCS7A01G243300	Protein ENHANCED DOWNY MILDEW 2	18.2855	2.00849	-9.10409	NA	0.000349263
Coleoptile	TraesCS1A01G198900	Phosphatidylinositol transfer protein	42.823	4.70304	-9.10539	NA	1.53232e-05
Coleoptile	TraesCS4B01G377300	Germin-like protein	27.9031	3.061	-9.11566	1	0.000122509
Coleoptile	TraesCSU01G218900	Histone H1	5.10515	0.558874	-9.1347	NA	0.0422753
Coleoptile	TraesCS1B01G271100	DNA topoisomerase 2	215.083	23.5325	-9.13982	NA	5.87064e-07
Coleoptile	TraesCS1B01G353400	DNA polymerase delta subunit 4	27.1777	2.97106	-9.14749	NA	5.30541e-05
Coleoptile	TraesCS4B01G025200	Ankyrin repeat protein-like	10.2646	1.11829	-9.17887	NA	0.00274219
Coleoptile	TraesCS7A01G304100	RING/U-box superfamily protein	21.1634	2.30255	-9.19133	NA	0.000206092
Coleoptile	TraesCS6B01G172500	ARM repeat superfamily protein	18.5123	2.00903	-9.21454	NA	0.000349263
Coleoptile	TraesCS3A01G354700	Membrane-associated kinase regulator-like protein, putative	5.68012	0.613154	-9.26377	NA	0.0323943
Coleoptile	TraesCS7A01G270900	Protein SHI RELATED SEQUENCE 1	10.2645	1.10606	-9.28024	NA	0.00229711
Coleoptile	TraesCS2B01G565800	Copalyl diphosphate synthase	13.1104	1.41234	-9.28274	NA	0.00163138
Coleoptile	TraesCS1B01G054900	Chaperone protein dnaJ	35.7359	3.84742	-9.28828	NA	2.4906e-05
Coleoptile	TraesCS7A01G149100	BTB/POZ domain-containing protein	19.767	2.1229	-9.3113	NA	0.000186082
Coleoptile	TraesCS2B01G547200	Sterile alpha motif (SAM) domain-containing protein	5.26111	0.56472	-9.31633	NA	0.0422753
Coleoptile	TraesCS2A01G443400	Translation initiation factor IF-2	235.043	25.1885	-9.33139	NA	3.8571e-07
Coleoptile	TraesCS2B01G448500	Protein strawberry notch-like protein 1	20.3863	2.17133	-9.38884	NA	0.000136759
Coleoptile	TraesCS4A01G066600	Myosin-related family protein	5.27058	0.559413	-9.42162	NA	0.0422753
Coleoptile	TraesCS7B01G204500	RING/U-box superfamily protein	13.7824	1.46185	-9.42808	1	0.00122675
Coleoptile	TraesCS2A01G461200	BLT14.1 protein	166.849	17.6781	-9.43817	0.0638594	7.07005e-07
Coleoptile	TraesCS1B01G242000	DNA primase	27.9939	2.9519	-9.48335	NA	4.11768e-05
Coleoptile	TraesCS3B01G359700	Pentatricopeptide repeat-containing protein	5.36961	0.565798	-9.49033	NA	0.0323943
Coleoptile	TraesCS1A01G284300	Kinesin-like protein	37.359	3.92597	-9.51586	NA	1.52674e-05
Coleoptile	TraesCS3B01G532100	Amino acid permease	6.30645	0.661588	-9.53229	1	0.019772
Coleoptile	TraesCS6B01G341400	Condensin complex subunit 2	39.9339	4.18513	-9.54183	NA	1.22123e-05
Coleoptile	TraesCS7A01G092900	Early nodulin 93	22.4038	2.33821	-9.58159	NA	0.000102516
Coleoptile	TraesCS5B01G355200	Elongation factor Ts	8.14001	0.847079	-9.6095	NA	0.00598766
Coleoptile	TraesCS4A01G205200	Serpin family protein	8.1209	0.841773	-9.64737	1	0.00721723
Coleoptile	TraesCS5A01G379700LC	F-box protein	5.44822	0.56472	-9.64766	NA	0.0323943
Coleoptile	TraesCS7B01G171400	Methionine aminopeptidase	19.4112	2.00265	-9.69274	0.0423598	0.000164265
Coleoptile	TraesCS5B01G305100	Formin-like protein	94.2357	9.69148	-9.72356	NA	9.24474e-07
Coleoptile	TraesCS6B01G253600	Polyribonucleotide nucleotidyltransferase	25.5784	2.62803	-9.73291	NA	5.44574e-05
Coleoptile	TraesCSU01G659300LC	UPF0061 protein YdiU	8.20037	0.841773	-9.74179	NA	0.00598766
Coleoptile	TraesCS3A01G471200	Salicylate O-methyltransferase	25.3199	2.59792	-9.74622	1	0.000156527
Coleoptile	TraesCS3A01G386600	epstein-barr nuclear antigen	5.51837	0.565798	-9.75326	NA	0.0323943
Coleoptile	TraesCS1B01G362600	Early nodulin-like protein	26.1632	2.67701	-9.77331	NA	4.15935e-05
Coleoptile	TraesCS7B01G070200	Growth-regulating factor	5.53098	0.565259	-9.78487	NA	0.0251885
Coleoptile	TraesCS3A01G016400	Dipeptidyl peptidase	8.18455	0.835927	-9.79098	NA	0.00598766
Coleoptile	TraesCS7A01G176200LC	Bifunctional inhibitor/lipid-transfer protein/seed storage 2S albumin-like protein	35.9149	3.66777	-9.79202	NA	1.38497e-05
Coleoptile	TraesCS4A01G175400	Selenoprotein H	24.769	2.51947	-9.83103	NA	7.08911e-05
Coleoptile	TraesCSU01G056800	Ycf68	35.2042	3.57783	-9.83954	NA	3.76102e-05
Coleoptile	TraesCS3B01G523100	Ankyrin repeat-containing protein	8.86408	0.896592	-9.88641	NA	0.0033451
Coleoptile	TraesCS5A01G230200	fold protein	8.38421	0.847079	-9.89779	1	0.00882172
Coleoptile	TraesCS4B01G254000	Cyclin	9.37574	0.944487	-9.92681	NA	0.00550147
Coleoptile	TraesCS5B01G290800	Mitochondrial import inner membrane translocase subunit	11.137	1.11883	-9.9542	NA	0.0013529
Coleoptile	TraesCS1A01G154900	LIGHT-DEPENDENT SHORT HYPOCOTYLS-like protein (DUF640)	59.54	5.97032	-9.97267	NA	2.71553e-06
Coleoptile	TraesCS1A01G262900	GDSL esterase/lipase	29.5704	2.95829	-9.99577	NA	2.40806e-05
Coleoptile	TraesCS6A01G017500	Nitrate reductase	6.14984	0.613154	-10.0298	NA	0.0154716
Coleoptile	TraesCS7B01G352800	DNA polymerase alpha subunit B	22.5919	2.24934	-10.0438	NA	0.000102516
Coleoptile	TraesCS3B01G497200	Zinc finger family protein	14.6798	1.46131	-10.0456	1	0.000797827
Coleoptile	TraesCS6B01G467500	Protein sawadee homeodomain-like 2	10.0043	0.992382	-10.0811	1	0.004622
Coleoptile	TraesCS1B01G414300	Formin-like protein	32.7126	3.20075	-10.2203	NA	1.38497e-05
Coleoptile	TraesCS4A01G628600LC	Plant EC metallothionein-like protein, family 15	32.8573	3.21215	-10.2291	NA	4.3947e-05
Coleoptile	TraesCS7B01G093000	Exosome complex component rrp4	15.0116	1.46077	-10.2765	NA	0.000618612
Coleoptile	TraesCS6B01G082500	Histone H2A	12.0564	1.17257	-10.2821	NA	0.00070858
Coleoptile	TraesCS2B01G073600	F5O11.10 isoform 1	20.9017	2.02603	-10.3166	NA	0.000122509
Coleoptile	TraesCS4A01G371100	Receptor-like protein kinase	41.1236	3.96855	-10.3624	NA	5.52572e-06
Coleoptile	TraesCS5A01G183300	Pathogenesis-related protein 1-1	99.1103	9.54513	-10.3833	1	7.07005e-07
Coleoptile	TraesCS3B01G316600	Leucine-rich repeat receptor-like protein kinase family protein	11.6971	1.12359	-10.4105	NA	0.000817707
Coleoptile	TraesCS5B01G130800	Receptor-like kinase	25.0355	2.40049	-10.4293	NA	3.24895e-05
Coleoptile	TraesCS5B01G088100	Yop proteins translocation protein X	120.517	11.529	-10.4533	NA	2.55895e-07
Coleoptile	TraesCS5A01G004600	Cytochrome P450-like protein	14.1104	1.32318	-10.664	1	0.000662857
Coleoptile	TraesCS6B01G277900LC	vacuolar cation/proton exchanger	9.51787	0.890207	-10.6917	NA	0.0018859
Coleoptile	TraesCS2A01G486400	Serine/threonine-protein kinase	7.08505	0.661588	-10.7091	NA	0.00635686
Coleoptile	TraesCS3A01G420000LC	Transducin-like enhancer protein 1	6.63099	0.613693	-10.8051	NA	0.009689
Coleoptile	TraesCS2B01G463200	p-loop containing nucleoside triphosphate hydrolases superfamily protein, putative	16.8392	1.5571	-10.8144	NA	0.000204187
Coleoptile	TraesCS2A01G491000	Auxin response factor	44.6565	4.12501	-10.8258	NA	3.8696e-06
Coleoptile	TraesCS4A01G587800LC	Peptide transporter	7.2562	0.661588	-10.9678	NA	0.00509959
Coleoptile	TraesCS5B01G264600	Inactive rhomboid 1	6.13907	0.559413	-10.9741	NA	0.0154716
Coleoptile	TraesCS7A01G307600	Pentatricopeptide repeat-containing protein	6.6662	0.607308	-10.9766	1	0.009689
Coleoptile	TraesCS5B01G493100	Condensin-2 complex subunit D3	18.644	1.69578	-10.9944	NA	0.000164265
Coleoptile	TraesCS7B01G449800	Histone H2A	6.09453	0.553029	-11.0203	NA	0.0154716
Coleoptile	TraesCS4A01G349700	Glutathione S-transferase	33.1933	3.00618	-11.0417	NA	3.26478e-05
Coleoptile	TraesCS2A01G235900	Cytosine-specific methyltransferase	297.073	26.8966	-11.045	NA	4.9869e-08
Coleoptile	TraesCS7A01G334800	NAC domain protein,	6.25491	0.56472	-11.0761	NA	0.0121793
Coleoptile	TraesCS5A01G554300	Lipid transfer protein	6.2107	0.558874	-11.1129	1	0.0154716
Coleoptile	TraesCS1B01G371500	ARM repeat superfamily protein	6.16174	0.553029	-11.1418	NA	0.0154716
Coleoptile	TraesCS6A01G514400LC	Separase, putative	12.4698	1.11883	-11.1455	NA	0.00052322
Coleoptile	TraesCS5A01G239200	P-loop containing nucleoside triphosphate hydrolases superfamily protein	9.25242	0.829543	-11.1536	NA	0.00227698
Coleoptile	TraesCS2B01G410400	WRKY transcription factor	6.30973	0.565259	-11.1625	NA	0.0121793
Coleoptile	TraesCS3A01G310600	B3 domain-containing protein	6.26046	0.559413	-11.1911	NA	0.0121793
Coleoptile	TraesCS4B01G086100	NADP-dependent alkenal double bond reductase	95.6037	8.51823	-11.2234	0.817811	7.75535e-07
Coleoptile	TraesCS1B01G259800	Kinesin-like protein	42.9986	3.83042	-11.2256	NA	3.3708e-06
Coleoptile	TraesCS2A01G461100	BLT14.2 protein	12.5653	1.11883	-11.2308	NA	0.00052322
Coleoptile	TraesCS2A01G146600	Heat shock transcription factor	12.6821	1.12467	-11.2763	NA	0.000453215
Coleoptile	TraesCS5A01G077400	Pathogenesis-related thaumatin-like protein	236.635	20.9213	-11.3108	NA	4.71776e-08
Coleoptile	TraesCS2A01G255400	myosin-M heavy protein	10.1594	0.889668	-11.4193	NA	0.00106749
Coleoptile	TraesCS5A01G169500	Indole-3-glycerol phosphate synthase	192.426	16.837	-11.4287	NA	4.9869e-08
Coleoptile	TraesCS2A01G103300	ATP-dependent RNA helicase DeaD	23.9208	2.07554	-11.5251	NA	2.95094e-05
Coleoptile	TraesCS7A01G174100	Aspartic proteinase nepenthesin-2	6.52834	0.565798	-11.5383	1	0.009689
Coleoptile	TraesCS5A01G374100	Ubiquitin carboxyl-terminal hydrolase family protein	6.57568	0.565798	-11.622	NA	0.009689
Coleoptile	TraesCS5B01G335500	Chromatin assembly factor-1	82.9922	7.12564	-11.647	NA	2.83161e-07
Coleoptile	TraesCS4B01G347600	Peroxidase	9.81105	0.841773	-11.6552	NA	0.00154031
Coleoptile	TraesCS1B01G343100	breast cancer associated RING 1	20.7613	1.78041	-11.6609	NA	5.87492e-05
Coleoptile	TraesCS4B01G137400	Receptor-like kinase	26.9615	2.29832	-11.731	NA	1.76371e-05
Coleoptile	TraesCS6A01G156600	PLATZ transcription factor family protein	10.5418	0.896592	-11.7577	NA	0.000747469
Coleoptile	TraesCS5A01G415900	RNA polymerase II elongation factor	6.57126	0.558874	-11.758	NA	0.009689
Coleoptile	TraesCSU01G009100	Cytochrome P450	22.8827	1.93633	-11.8175	1	4.71963e-05
Coleoptile	TraesCS6B01G473800	Thaumatin-like protein	7.88923	0.661588	-11.9247	1	0.00411702
Coleoptile	TraesCS2B01G024300	DUF1635 family protein	13.6325	1.11775	-12.1964	NA	0.000249667
Coleoptile	TraesCS7A01G161300	Plant cadmium resistance 2	6.79137	0.553029	-12.2803	NA	0.00787686
Coleoptile	TraesCS7A01G004100	disease resistance protein (TIR-NBS-LRR class)	13.6755	1.11244	-12.2933	NA	0.000249667
Coleoptile	TraesCS5A01G363500	Microtubule-associated protein TORTIFOLIA1	37.3924	3.02003	-12.3815	NA	1.68303e-06
Coleoptile	TraesCS4B01G262800	Sugar transporter family protein, expressed	6.99301	0.56472	-12.3832	1	0.009689
Coleoptile	TraesCS6A01G380200	Cytosine-specific methyltransferase	380.634	30.5102	-12.4756	NA	7.92436e-09
Coleoptile	TraesCS5B01G464900	Histone H2A	10.5563	0.841773	-12.5406	NA	0.000882403
Coleoptile	TraesCS1A01G443500	Carbonic anhydrase	12.5542	0.992382	-12.6506	1	0.000603017
Coleoptile	TraesCS5B01G390200	Sigma non-opioid intracellular receptor 1	17.8075	1.40757	-12.6512	NA	5.28996e-05
Coleoptile	TraesCS6A01G137300	30S ribosomal protein S11	7.09614	0.559413	-12.685	1	0.00635686
Coleoptile	TraesCS4A01G222400	Pentatricopeptide repeat-containing protein, putative	4.20844	0.330794	-12.7222	NA	0.0427572
Coleoptile	TraesCS7B01G417700	Thaumatin-like protein	242.296	19.0169	-12.7411	NA	9.7771e-09
Coleoptile	TraesCS4A01G205900	Shortage in chiasmata	7.13431	0.559413	-12.7532	NA	0.00509959
Coleoptile	TraesCS3B01G171700	Subtilisin-like protease	7.16745	0.558874	-12.8248	NA	0.00509959
Coleoptile	TraesCS6A01G305600	Peroxidase	226.029	17.4167	-12.9778	NA	8.54591e-09
Coleoptile	TraesCS6B01G240200	Serine protease HTRA1	10.9304	0.835388	-13.0842	0.321853	0.000747469
Coleoptile	c144418_g1_i1.path1	#N/A	4.3495	0.330794	-13.1487	NA	0.0427572
Coleoptile	TraesCS3B01G426500	RecA family protein	16.8507	1.27474	-13.2189	NA	8.91095e-05
Coleoptile	TraesCS6A01G413200	Gibberellin-regulated family protein	7.39776	0.559413	-13.2241	1	0.00509959
Coleoptile	TraesCS5A01G246800	Cyclin	23.0692	1.74421	-13.2262	NA	2.13041e-05
Coleoptile	TraesCS6A01G237700	YABBY protein	42.9315	3.23534	-13.2695	NA	7.07005e-07
Coleoptile	TraesCS7A01G086000	Cytochrome P450	25.1927	1.88843	-13.3405	1	2.58998e-05
Coleoptile	TraesCS1A01G433900	FAD-binding Berberine family protein	13.2552	0.992382	-13.357	1	0.000453215
Coleoptile	TraesCS1A01G042500	Chaperone protein dnaJ	18.5582	1.38896	-13.3612	NA	3.72202e-05
Coleoptile	TraesCS5B01G004300	Receptor-like protein kinase	70.2515	5.16135	-13.6111	NA	1.01332e-07
Coleoptile	TraesCS1A01G241500	Protein sawadee homeodomain-like 2	11.3896	0.835927	-13.6251	NA	0.000454453
Coleoptile	TraesCS6A01G252400	Late embryogenesis abundant protein	7.54907	0.553029	-13.6504	1	0.00411702
Coleoptile	TraesCS1A01G122600	Auxin-responsive protein	25.2794	1.84054	-13.7348	0.949592	1.08413e-05
Coleoptile	TraesCS5B01G301800	Histone H4	27.2728	1.96644	-13.8691	NA	8.1389e-06
Coleoptile	TraesCS4A01G011600	AP2-like ethylene-responsive transcription factor	7.84797	0.558874	-14.0425	NA	0.00268186
Coleoptile	TraesCS4A01G422200	Serpin-like protein	4.64972	0.330794	-14.0562	NA	0.0316883
Coleoptile	TraesCS4A01G029300	Type I inositol-1,4,5-trisphosphate 5-phosphatase CVP2	4.68517	0.330794	-14.1634	NA	0.0238543
Coleoptile	TraesCS5B01G410200	AP2-like ethylene-responsive transcription factor	27.8824	1.96006	-14.2253	NA	5.73955e-06
Coleoptile	TraesCS4B01G301400	B3 domain-containing protein	12.1891	0.847079	-14.3895	NA	0.000237797
Coleoptile	TraesCS1A01G393800	Chaperone protein DnaJ	4.14627	0.28236	-14.6844	NA	0.0427572
Coleoptile	TraesCS2B01G588500	NBS-LRR disease resistance protein	12.2858	0.835927	-14.6972	NA	0.000237797
Coleoptile	TraesCS4A01G425200	NAC domain containing protein 50	30.5658	2.075	-14.7305	NA	8.1389e-06
Coleoptile	TraesCS4B01G316200	LOB domain-containing protein, putative	31.197	2.11013	-14.7844	0.819526	2.80841e-06
Coleoptile	TraesCS2A01G142700LC	Mitochondrial inner membrane translocase subunit Tim44	9.78575	0.661588	-14.7913	NA	0.00052322
Coleoptile	TraesCS4A01G284600	Tesmin/TSO1-like CXC domain-containing protein	22.199	1.46077	-15.1967	NA	1.34745e-05
Coleoptile	TraesCS5B01G641700LC	B3 domain-containing protein	4.34615	0.28236	-15.3922	NA	0.0427572
Coleoptile	TraesCS2B01G512800	F-box family protein	4.25689	0.276514	-15.3948	NA	0.0427572
Coleoptile	TraesCS5B01G335000	bZIP transcription factor (DUF630 and DUF632)	22.7798	1.46239	-15.5771	NA	4.30931e-06
Coleoptile	TraesCS5A01G530600	Aquaporin	8.62116	0.553029	-15.589	NA	0.00139459
Coleoptile	TraesCS2B01G183200	Origin recognition complex subunit 6	5.22212	0.330794	-15.7866	NA	0.0135857
Coleoptile	TraesCS3A01G301000	Pentatricopeptide repeat-containing protein	5.23987	0.330794	-15.8403	NA	0.0135857
Coleoptile	TraesCS1A01G276600	transcription factor-like protein	4.39754	0.276514	-15.9035	NA	0.0316883
Coleoptile	TraesCS1B01G223800	Cortical cell-delineating protein	37.2218	2.32652	-15.9989	0.343525	9.02866e-07
Coleoptile	TraesCS3A01G024400	tRNA (Adenine(58)-N(1))-methyltransferase non-catalytic subunit trm6	4.56819	0.282899	-16.1478	NA	0.0316883
Coleoptile	TraesCS2A01G438800	Protein BREVIS RADIX	10.7329	0.661588	-16.2229	NA	0.000252113
Coleoptile	TraesCS5B01G641600LC	B3 domain-containing protein	4.6116	0.28236	-16.3324	NA	0.0238543
Coleoptile	TraesCS5B01G158400	Cyclin	57.9584	3.51716	-16.4787	NA	5.42808e-08
Coleoptile	TraesCS5B01G231900	Protein XRI1	4.58059	0.276514	-16.5655	NA	0.0316883
Coleoptile	TraesCS3B01G196600	Kinesin-like protein	9.34409	0.558874	-16.7195	NA	0.000753716
Coleoptile	TraesCS7A01G740100LC	Bifunctional inhibitor/lipid-transfer protein/seed storage 2S albumin-like protein	9.25877	0.553029	-16.7419	NA	0.000753716
Coleoptile	TraesCS4A01G637700LC	D-alanine--poly(phosphoribitol) ligase subunit 1	4.74359	0.282899	-16.7678	NA	0.0238543
Coleoptile	TraesCS3B01G464200	Glycosyltransferase	5.57389	0.330794	-16.85	NA	0.00817273
Coleoptile	TraesCS7A01G520100	Bifunctional inhibitor/lipid-transfer protein/seed storage 2Salbumin superfamily protein	300.643	17.7718	-16.9169	NA	1.95476e-10
Coleoptile	TraesCS1B01G005900LC	Protein FAR1-RELATED SEQUENCE 3	4.7917	0.28236	-16.9702	NA	0.0316883
Coleoptile	TraesCS1B01G319000	Histone-lysine N-methyltransferase, H3 lysine-9 specific	5.62136	0.330794	-16.9935	NA	0.00817273
Coleoptile	TraesCS7A01G310300	Tetratricopeptide repeat (TPR)-like superfamily protein	5.66248	0.330794	-17.1178	NA	0.00817273
Coleoptile	TraesCS2B01G711900LC	ATP-dependent protease ATPase subunit HslU	5.73036	0.330794	-17.323	NA	0.00635686
Coleoptile	TraesCS2A01G253600	60S ribosomal protein L4	4.79187	0.276514	-17.3295	NA	0.0238543
Coleoptile	TraesCS3A01G419700	Protease inhibitor/seed storage/lipid transfer protein family protein	132.192	7.60543	-17.3812	NA	1.23297e-09
Coleoptile	TraesCS2A01G514800	Crossover junction endonuclease EME1B	43.8053	2.51947	-17.3867	NA	1.2959e-07
Coleoptile	c133693_g1_i1.path1	#N/A	4.92697	0.282899	-17.416	NA	0.0238543
Coleoptile	TraesCS7A01G179800	B3 domain-containing protein	9.75966	0.559413	-17.4462	NA	0.00052322
Coleoptile	TraesCS5A01G482000	Ribosomal RNA large subunit methyltransferase E	4.92764	0.28236	-17.4516	NA	0.0179005
Coleoptile	TraesCS2A01G551400	Pentatricopeptide repeat-containing protein	4.88945	0.276514	-17.6825	NA	0.0179005
Coleoptile	TraesCS2B01G505800	Protein kinase superfamily protein	5.04984	0.282899	-17.8503	NA	0.0135857
Coleoptile	TraesCS3A01G285800	B3 domain-containing protein	34.5613	1.93048	-17.9029	NA	2.21677e-07
Coleoptile	TraesCS3B01G419300	Cobalt ion binding	15.9224	0.883823	-18.0154	NA	2.13041e-05
Coleoptile	TraesCS2A01G027100	Copalyl diphosphate synthase	5.10084	0.282899	-18.0306	NA	0.0238543
Coleoptile	TraesCS7A01G303000LC	E3 ubiquitin-protein ligase RGLG2	5.10515	0.28236	-18.0803	NA	0.0135857
Coleoptile	TraesCS3A01G537300	Gibberellin 2-oxidase	5.98105	0.330794	-18.0809	1	0.00817273
Coleoptile	TraesCS3B01G206600	Kinase-like protein	31.3171	1.73144	-18.0873	NA	7.07005e-07
Coleoptile	TraesCS7A01G556000	Ring finger protein	5.02812	0.276514	-18.184	NA	0.0238543
Coleoptile	TraesCS7A01G524900	Translation initiation factor IF-2	20.5898	1.1316	-18.1954	NA	4.30931e-06
Coleoptile	TraesCS4A01G108500	Transmembrane protein 209	40.9304	2.24296	-18.2484	NA	1.45231e-07
Coleoptile	TraesCS5A01G450000	Unknown protein	5.21364	0.282899	-18.4293	NA	0.0135857
Coleoptile	TraesCS3B01G442400	Ubiquitin carboxyl-terminal hydrolase-like protein	5.37645	0.282899	-19.0048	NA	0.0103954
Coleoptile	TraesCSU01G068600	Pentatricopeptide repeat-containing protein	6.29341	0.330794	-19.0251	NA	0.00388678
Coleoptile	TraesCS3A01G485000	RNA-binding protein, putative	5.38642	0.282899	-19.0401	NA	0.0103954
Coleoptile	TraesCS1B01G257800	30S ribosomal protein S18	5.38692	0.282899	-19.0419	NA	0.0103954
Coleoptile	TraesCS4A01G060400	AP2-like ethylene-responsive transcription factor	22.4423	1.17257	-19.1394	NA	1.74054e-06
Coleoptile	TraesCS5B01G225600	Gibberellin-regulated family protein	5.29375	0.276514	-19.1446	NA	0.0135857
Coleoptile	TraesCS2B01G422800	Cyclin	33.1213	1.72613	-19.1881	NA	1.45231e-07
Coleoptile	TraesCS3A01G284900	CASP-like protein	5.453	0.282899	-19.2754	NA	0.0103954
Coleoptile	TraesCS5A01G161000	Cyclin	57.2077	2.95298	-19.3729	NA	8.54591e-09
Coleoptile	TraesCS5A01G400300	T-box transcription factor, putative (DUF863)	16.5251	0.848696	-19.4711	NA	1.65098e-05
Coleoptile	TraesCS3B01G276500	Auxin efflux carrier component	22.4031	1.11883	-20.0238	NA	1.97453e-06
Coleoptile	TraesCS7B01G024000	Dirigent protein	5.58736	0.276514	-20.2064	NA	0.0103954
Coleoptile	TraesCS5A01G077500	Glutamate-1-semialdehyde 2,1-aminomutase	79.9782	3.85488	-20.7473	NA	1.23297e-09
Coleoptile	TraesCS7B01G148600LC	Teneurin-3	32.6537	1.5518	-21.0426	NA	4.15627e-07
Coleoptile	TraesCS6B01G410200	Pentatricopeptide repeat-containing protein	6.01213	0.282899	-21.2519	NA	0.00496009
Coleoptile	TraesCS2B01G143200	F-box family protein	6.02795	0.282899	-21.3078	NA	0.00496009
Coleoptile	TraesCS1A01G348000	Early nodulin-like protein	12.2104	0.565798	-21.5809	NA	7.18583e-05
Coleoptile	TraesCS2B01G479300	F-box family protein	6.24478	0.282899	-22.0742	1	0.00496009
Coleoptile	TraesCS5B01G307600	Serine carboxypeptidase, putative	6.28292	0.28236	-22.2515	1	0.00496009
Coleoptile	TraesCS4A01G250600	GRF1-interacting factor-like protein	32.0921	1.43685	-22.335	NA	7.99081e-08
Coleoptile	TraesCS4B01G081500	Dof zinc finger protein	12.5651	0.559413	-22.4613	NA	6.01009e-05
Coleoptile	TraesCS5B01G096300	Pathogenesis-related protein 1	14.867	0.661588	-22.4718	1	3.22313e-05
Coleoptile	TraesCS5A01G140500	Histone-lysine N-methyltransferase, H3 lysine-9 specific	6.4153	0.28236	-22.7203	NA	0.00303585
Coleoptile	TraesCS1B01G133700	Kinase-like	6.45604	0.28236	-22.8646	0.660705	0.00388678
Coleoptile	TraesCS2B01G562500	Protein kinase	7.5985	0.330794	-22.9705	NA	0.00237017
Coleoptile	TraesCS1B01G173100	Pentatricopeptide repeat-containing protein, putative	6.37089	0.276514	-23.04	1	0.00388678
Coleoptile	TraesCS6A01G387800	GDSL esterase/lipase	12.9026	0.553029	-23.3308	1	6.01009e-05
Coleoptile	TraesCS2A01G518900	Sterile alpha motif (SAM) domain-containing protein	13.1851	0.56472	-23.3481	NA	3.78336e-05
Coleoptile	TraesCS4A01G241500	B3 domain-containing protein	7.80798	0.330794	-23.6037	NA	0.000888785
Coleoptile	TraesCS1B01G108100	CRS1/YhbY (CRM) domain protein	6.55756	0.276514	-23.7151	1	0.00303585
Coleoptile	TraesCS4A01G256700	homeobox-1	36.0974	1.49113	-24.2081	NA	5.06342e-08
Coleoptile	TraesCS4B01G224100	Ankyrin repeat protein-like	20.5883	0.848157	-24.2742	NA	1.5862e-06
Coleoptile	TraesCS3B01G260600	Single-stranded DNA-binding protein	13.5641	0.553029	-24.527	NA	3.22313e-05
Coleoptile	TraesCS3B01G609800	3-oxo-5-alpha-steroid 4-dehydrogenase family protein	6.84974	0.276514	-24.7717	0.741694	0.00237017
Coleoptile	TraesCS2B01G445500	Ent-copalyl diphosphate synthase	30.4565	1.22685	-24.825	1	4.7673e-07
Coleoptile	TraesCS4B01G025400	BEL1-like homeodomain protein	14.2633	0.56472	-25.2572	NA	1.75321e-05
Coleoptile	TraesCS3B01G398400	UPF0503 protein, chloroplastic	29.207	1.11883	-26.1051	NA	7.87031e-08
Coleoptile	TraesCS7B01G216700	Myelin-associated oligodendrocyte basic protein isoform 1	7.43004	0.28236	-26.3141	0.5895	0.0018581
Coleoptile	TraesCS4A01G038000	Protein upstream of flc	14.9156	0.565259	-26.3871	NA	1.12202e-05
Coleoptile	TraesCS5A01G645700LC	60S ribosomal protein L36	7.46224	0.28236	-26.4281	1	0.00142788
Coleoptile	TraesCS7B01G031800	Bifunctional inhibitor/lipid-transfer protein/seed storage 2S albumin-like protein	8.82103	0.330794	-26.6662	NA	0.000310615
Coleoptile	TraesCS7B01G306300	Protein SHI RELATED SEQUENCE 1	15.2363	0.565259	-26.9546	NA	9.63028e-06
Coleoptile	TraesCS1A01G340500	DNA polymerase delta subunit 4	15.1079	0.559413	-27.0067	NA	1.32007e-05
Coleoptile	TraesCS4A01G234000	Dof zinc finger protein	7.64859	0.282899	-27.0365	NA	0.000888785
Coleoptile	TraesCS3A01G231600	Homeobox associated leucine zipper protein	7.69835	0.28236	-27.2643	NA	0.000888785
Coleoptile	TraesCS6B01G282400LC	PLATZ transcription factor family protein	7.95809	0.28236	-28.1842	NA	0.000722483
Coleoptile	TraesCS1B01G107700	Endoglucanase	7.99031	0.282899	-28.2444	0.604392	0.000888785
Coleoptile	TraesCS7A01G565200	Receptor-like protein kinase	223.435	7.8153	-28.5894	NA	5.55269e-13
Coleoptile	TraesCS5A01G203300	Xyloglucan endotransglucosylase/hydrolase	83.2997	2.91039	-28.6215	NA	5.37729e-11
Coleoptile	TraesCS7B01G413900	N-acetyltransferase, putative	8.01912	0.276514	-29.0007	NA	0.000574813
Coleoptile	TraesCS4A01G256400	F-box family protein	9.78333	0.330794	-29.5753	NA	0.00014062
Coleoptile	TraesCS4A01G415400	LOB domain-containing protein, putative	60.5353	2.02019	-29.9652	0.00199054	8.01171e-10
Coleoptile	TraesCS4B01G056300	Lariat debranching enzyme	8.60981	0.276514	-31.1369	1	0.000574813
Coleoptile	TraesCS2A01G267600	AP2-like ethylene-responsive transcription factor	37.264	1.17895	-31.6078	NA	3.79318e-09
Coleoptile	TraesCS3A01G687700LC	iron regulated 1	19.4248	0.613154	-31.6802	NA	7.47331e-07
Coleoptile	TraesCS2B01G523200LC	GMP synthase [glutamine-hydrolyzing]	9.20019	0.282899	-32.5211	NA	0.000380352
Coleoptile	TraesCS7A01G525200	Trigger factor	12.1496	0.330794	-36.7285	NA	1.75782e-05
Coleoptile	TraesCS1A01G016800	Glutathione S-transferase	10.5689	0.282899	-37.3594	NA	0.000168664
Coleoptile	TraesCS2B01G322200	zinc finger homeodomain 1	10.7394	0.28236	-38.0345	NA	6.01009e-05
Coleoptile	TraesCS7B01G828000LC	Receptor-like protein kinase	42.8069	1.11244	-38.4801	NA	5.75663e-10
Coleoptile	TraesCS5A01G304700	Formin-like protein	59.031	1.50975	-39.0999	NA	7.70125e-11
Coleoptile	TraesCS2A01G052400	Pumilio-like protein	11.0192	0.276514	-39.8503	NA	5.08692e-05
Coleoptile	TraesCS1B01G563100LC	Polynucleotidyl transferase, ribonuclease H-like superfamily protein	11.748	0.28236	-41.6064	NA	4.16879e-05
Coleoptile	TraesCS2A01G371200	Short chain dehydrogenase/reductase	11.913	0.28236	-42.1907	1	5.08692e-05
Coleoptile	TraesCS1A01G365200	Pectin lyase-like superfamily protein	123.259	2.90985	-42.3592	NA	1.61107e-13
Coleoptile	TraesCS1B01G143700	Kinase family protein	12.0287	0.282899	-42.5194	NA	2.13041e-05
Coleoptile	TraesCS3B01G010900LC	Cell wall-associated hydrolase	25.4752	0.565259	-45.0682	NA	6.48955e-08
Coleoptile	TraesCS3B01G455100	Protease inhibitor/seed storage/lipid transfer protein family protein	70.9065	1.5571	-45.5375	NA	4.80323e-12
Coleoptile	TraesCS1B01G382700	Pectin lyase-like superfamily protein	95.3373	2.02072	-47.1797	NA	5.23148e-13
Coleoptile	TraesCS7A01G368200	Receptor protein kinase	26.5732	0.558874	-47.5478	NA	1.79559e-08
Coleoptile	TraesCS5A01G516200	Peroxidase	13.4279	0.28236	-47.556	NA	7.46621e-06
Coleoptile	TraesCS3B01G522100	Leucine-rich repeat receptor-like kinase	107.81	2.17133	-49.6516	NA	5.23148e-13
Coleoptile	TraesCS6A01G005100	Pathogen-related protein	16.4419	0.330794	-49.7043	NA	3.26144e-06
Coleoptile	TraesCS7B01G436600	Bifunctional inhibitor/lipid-transfer protein/seed storage 2S albumin-like protein	216.874	4.34375	-49.9279	NA	9.23923e-16
Coleoptile	TraesCS7B01G169200	Protein SHI RELATED SEQUENCE 1	13.8829	0.276514	-50.2068	NA	6.14056e-06
Coleoptile	TraesCS2B01G483000	BLT14.1 protein	463.645	8.99635	-51.537	NA	4.26313e-17
Coleoptile	TraesCS4A01G070500	Auxin influx transporter	29.4443	0.565259	-52.0899	NA	4.66545e-09
Coleoptile	TraesCS4B01G288600	Cysteine proteinase inhibitor	16.1986	0.282899	-57.2594	NA	9.02331e-07
Coleoptile	TraesCS4A01G040600	Homeobox protein, putative	16.7341	0.28236	-59.2651	NA	7.07005e-07
Coleoptile	TraesCS2A01G461500	Collagen alpha-1(IV) chain	141.525	2.34459	-60.3621	NA	2.76446e-15
Coleoptile	TraesCS4A01G103700	Glutathione-S-transferase	18.4144	0.28236	-65.2162	NA	9.02331e-07
Coleoptile	TraesCS7A01G406300	Protein lateral root primordium 1	19.5667	0.282899	-69.1648	NA	1.2835e-07
Coleoptile	TraesCS3A01G366800	UPF0503 protein, chloroplastic	23.3616	0.282899	-82.5795	NA	1.53407e-08
Coleoptile	TraesCS5A01G405400	AP2-like ethylene-responsive transcription factor	30.9957	0.282899	-109.565	NA	3.97686e-10
Coleoptile	TraesCS7A01G262300	Protein kinase superfamily protein	32.6279	0.276514	-117.997	NA	5.09046e-10
Coleoptile	TraesCS1B01G032800	ARM repeat superfamily protein	33.6827	0.28236	-119.29	NA	1.28363e-10
Coleoptile	TraesCS2B01G268100	AP2-like ethylene-responsive transcription factor	40.1346	0.282899	-141.869	NA	1.02866e-11
Coleoptile	TraesCS4A01G238600	Cysteine proteinase	86.507	0.330794	-261.513	NA	1.35256e-16
Coleoptile	TraesCS2B01G483100	Collagen alpha-1(IV) chain	1469.38	2.05639	-714.543	NA	6.19706e-33
Coleoptile	TraesCS2A01G461300	Collagen alpha-1(IV) chain	289.51	0.276514	-1047	NA	1.8152e-25
Coleoptile	TraesCS5A01G358300LC	50S ribosomal protein L23	43.879	0	-Inf	NA	6.69917e-13
Coleoptile	TraesCS7A01G051300	Aspartic proteinase nepenthesin-2	38.4918	0	-Inf	NA	1.52961e-12
Coleoptile	TraesCS7B01G066400	Protein PLANT CADMIUM RESISTANCE 2	21.9724	0	-Inf	NA	3.32802e-09
Coleoptile	TraesCS2B01G606500	O-methyltransferase	24.3733	0	-Inf	NA	4.66545e-09
Coleoptile	TraesCS4B01G261600	Homeobox protein, putative	19.3674	0	-Inf	NA	1.60969e-08
Coleoptile	TraesCS7A01G506400	N-acetyltransferase, putative	17.3213	0	-Inf	NA	5.01807e-08
Coleoptile	TraesCS3B01G530100	B3 domain-containing protein	15.8779	0	-Inf	NA	1.45748e-07
Coleoptile	TraesCS3B01G060000LC	E3 ubiquitin-protein ligase	12.3494	0	-Inf	NA	1.98571e-06
Coleoptile	TraesCS7B01G066300	Plant cadmium resistance 2	12.3494	0	-Inf	NA	1.98571e-06
Coleoptile	TraesCS2B01G606600	Cytochrome P450	13.2695	0	-Inf	NA	3.47539e-06
Coleoptile	TraesCS6B01G039300	60 kDa chaperonin	11.4261	0	-Inf	NA	4.25231e-06
Coleoptile	TraesCS1A01G308300	Histone-lysine N-methyltransferase, H3 lysine-9 specific	11.3917	0	-Inf	NA	5.18274e-06
Coleoptile	TraesCS4B01G022000LC	Polynucleotidyl transferase, ribonuclease H-like superfamily protein	11.0739	0	-Inf	NA	6.14056e-06
Coleoptile	TraesCS5B01G444500	Tryptophan synthase alpha chain	11.0269	0	-Inf	NA	6.14056e-06
Coleoptile	TraesCS3A01G413400	Terminal EAR1-like 1	10.2645	0	-Inf	NA	1.42181e-05
Coleoptile	TraesCS4B01G057900	homeobox-1	9.94371	0	-Inf	NA	1.75321e-05
Coleoptile	TraesCS6B01G193500	Receptor-like protein kinase	10.0197	0	-Inf	1	1.75321e-05
Coleoptile	TraesCS1A01G103100	Glutaredoxin family protein	9.70435	0	-Inf	NA	2.13041e-05
Coleoptile	TraesCS1A01G380300	E3 ubiquitin-protein ligase SINA-like 10	9.70435	0	-Inf	NA	2.13041e-05
Coleoptile	TraesCS2A01G505600	AP2-like ethylene-responsive transcription factor	9.50904	0	-Inf	1	2.60379e-05
Coleoptile	TraesCS5A01G505200	Pathogenic type III effector avirulence factor Avr AvrRpt-cleavage: cleavage site protein	9.38813	0	-Inf	NA	3.22313e-05
Coleoptile	TraesCS2B01G595000	Beta-fructofuranosidase, insoluble protein	9.93354	0	-Inf	1	3.99165e-05
Coleoptile	TraesCS3B01G525300	Cytokinin oxidase/dehydrogenase	8.50027	0	-Inf	NA	6.01009e-05
Coleoptile	TraesCS5B01G532100	Sister chromatid cohesion protein DCC1	8.09025	0	-Inf	NA	0.00010068
Coleoptile	TraesCS4B01G019200	Trihelix transcription factor GT-4-like protein	7.85874	0	-Inf	NA	0.00012801
Coleoptile	TraesCS7B01G082800	#N/A	7.59328	0	-Inf	NA	0.00016307
Coleoptile	TraesCS6B01G201300	Zinc transporter	7.99672	0	-Inf	0.311676	0.00016307
Coleoptile	TraesCS1B01G245900	Heavy metal transport/detoxification superfamily protein, putative	7.2562	0	-Inf	NA	0.000256112
Coleoptile	TraesCS2B01G050000	Dirigent protein	7.17772	0	-Inf	NA	0.000256112
Coleoptile	TraesCS5B01G245900	Basic helix-loop-helix transcription factor	7.09582	0	-Inf	NA	0.000256112
Coleoptile	TraesCS7A01G180600	electron transfer flavoprotein beta	7.21721	0	-Inf	NA	0.000256112
Coleoptile	TraesCS7B01G143900	NAC domain protein,	7.21721	0	-Inf	NA	0.000256112
Coleoptile	TraesCS6B01G467400	Protein sawadee homeodomain-like 2	7.56437	0	-Inf	1	0.000256112
Coleoptile	TraesCS3B01G034300	Peroxidase	7.05682	0	-Inf	NA	0.00033124
Coleoptile	TraesCS7B01G381500	PLATZ transcription factor family protein	7.01734	0	-Inf	NA	0.00033124
Coleoptile	TraesCS5B01G406500	Dof zinc finger protein	6.88567	0	-Inf	NA	0.000421973
Coleoptile	TraesCS2B01G002300	Ribosome maturation factor RimP	6.9663	0	-Inf	NA	0.000540652
Coleoptile	TraesCS4A01G294700	Trihelix transcription factor GT-4-like protein	6.57568	0	-Inf	NA	0.000540652
Coleoptile	TraesCS3B01G675300LC	Apolipoprotein C-IV	6.25996	0	-Inf	NA	0.000700142
Coleoptile	TraesCS7A01G080900LC	NADH-cytochrome b5 reductase 1	6.93511	0	-Inf	NA	0.000700142
Coleoptile	TraesCS2B01G163200	Protein BREAST CANCER SUSCEPTIBILITY 1-like protein	5.831	0	-Inf	NA	0.00120907
Coleoptile	TraesCS3A01G077700	basic helix-loop-helix (bHLH) DNA-binding superfamily protein	5.74668	0	-Inf	NA	0.00120907
Coleoptile	TraesCS3B01G081200LC	E3 ubiquitin-protein ligase	5.93415	0	-Inf	NA	0.00120907
Coleoptile	TraesCS3A01G395500	AP2-like ethylene-responsive transcription factor	5.65237	0	-Inf	NA	0.00159382
Coleoptile	TraesCS7B01G244700	Embryo defective 1703	5.69998	0	-Inf	NA	0.00159382
Coleoptile	TraesCS7B01G260400	Receptor protein kinase	5.49199	0	-Inf	NA	0.00159382
Coleoptile	TraesCS3B01G539800LC	FBD-associated F-box protein	5.34793	0	-Inf	NA	0.00217923
Coleoptile	TraesCS4B01G267600	ubiquitin hydrolase	5.29262	0	-Inf	NA	0.00217923
Coleoptile	TraesCS6A01G071000	Inhibitor protein	5.76234	0	-Inf	NA	0.00217923
Coleoptile	TraesCS1B01G421800	Clavata3/ESR (CLE) gene family member	5.44219	0	-Inf	NA	0.00289058
Coleoptile	TraesCS3A01G464300	F-box family protein	5.17678	0	-Inf	NA	0.00289058
Coleoptile	TraesCS5B01G564700	Glutamate--cysteine ligase, chloroplastic	5.04934	0	-Inf	NA	0.00289058
Coleoptile	TraesCS7B01G224400	DNA ligase-like	5.26553	0	-Inf	NA	0.00289058
Coleoptile	TraesCS1A01G232800	Heavy metal transport/detoxification superfamily protein	4.81147	0	-Inf	NA	0.00388876
Coleoptile	TraesCS1B01G365400	Pollen Ole e 1 allergen/extensin	4.65109	0	-Inf	NA	0.00519688
Coleoptile	TraesCS2A01G474300LC	Non-specific serine/threonine protein kinase	4.70733	0	-Inf	NA	0.00519688
Coleoptile	TraesCS7A01G008200	Glutaredoxin family protein, expressed	4.69008	0	-Inf	NA	0.00519688
Coleoptile	TraesCS2B01G606200	O-methyltransferase-like protein	4.81082	0	-Inf	NA	0.00699298
Coleoptile	TraesCS3B01G447800	Terminal EAR1-like 1	4.33032	0	-Inf	NA	0.00699298
Coleoptile	TraesCS4A01G058800	Protein CRABS CLAW, putative	4.5297	0	-Inf	NA	0.00699298
Coleoptile	TraesCS4A01G201600	E3 ubiquitin-protein ligase	4.33032	0	-Inf	NA	0.00699298
Coleoptile	TraesCS4B01G245900	Protein CRABS CLAW, putative	4.33032	0	-Inf	NA	0.00699298
Coleoptile	TraesCS2A01G448800	Basic helix-loop-helix transcription factor	4.28692	0	-Inf	NA	0.00949523
Coleoptile	TraesCS3A01G290000	Leucine-rich repeat receptor-like protein kinase family	4.16994	0	-Inf	NA	0.00949523
Coleoptile	TraesCS4A01G050700	Cyclin	4.13045	0	-Inf	NA	0.00949523
Coleoptile	TraesCS4B01G276600	Type I inositol-1,4,5-trisphosphate 5-phosphatase CVP2	4.30324	0	-Inf	NA	0.00949523
Coleoptile	TraesCS5A01G340200LC	Bifunctional inhibitor/lipid-transfer protein/seed storage 2S albumin superfamily protein	4.22525	0	-Inf	NA	0.00949523
Coleoptile	TraesCS5A01G455700	Importin subunit alpha-6	4.34615	0	-Inf	NA	0.00949523
Coleoptile	TraesCS5A01G573700LC	trigger factor type chaperone family protein	4.16994	0	-Inf	NA	0.00949523
Coleoptile	TraesCS7A01G174600LC	Ubiquitin-like-specific protease ESD4	4.16994	0	-Inf	NA	0.00949523
Coleoptile	TraesCS7B01G093300	Pentatricopeptide repeat-containing protein	4.34092	0	-Inf	NA	0.00949523
Coleoptile	TraesCS1A01G071200	Regulator of chromosome condensation (RCC1) family protein	4.08754	0	-Inf	NA	0.0129149
Coleoptile	TraesCS4B01G016500	Auxin responsive protein	4.05965	0	-Inf	NA	0.0129149
Coleoptile	TraesCS5A01G331000	Protein MCM10-like protein	4.09259	0	-Inf	NA	0.0129149
Coleoptile	TraesCS5B01G288900	P-loop containing nucleoside triphosphate hydrolases superfamily protein	3.92716	0	-Inf	NA	0.0129149
Coleoptile	TraesCS7B01G371700	Chalcone synthase	4.00956	0	-Inf	NA	0.0129149
Coleoptile	TraesCSU01G576100LC	Retrotransposon protein, putative, Ty3-gypsy subclass	4.12161	0	-Inf	NA	0.0129149
Coleoptile	TraesCS2A01G533000	Protein kinase	4.16374	0	-Inf	NA	0.0179005
Coleoptile	TraesCS3A01G427300	Glycosyltransferase	3.84918	0	-Inf	NA	0.0179005
Coleoptile	TraesCS3B01G005700	F-box family protein	3.68879	0	-Inf	NA	0.0179005
Coleoptile	TraesCS3B01G254900	Membrane-associated kinase regulator, putative	3.6878	0	-Inf	NA	0.0179005
Coleoptile	TraesCS5A01G452800LC	Protein Mei2	3.85243	0	-Inf	NA	0.0179005
Coleoptile	TraesCS7B01G038800	#N/A	3.67802	0	-Inf	NA	0.0179005
Coleoptile	c126997_g1_i1.path1	#N/A	3.99501	0	-Inf	NA	0.0179005
Coleoptile	TraesCS1A01G356000	Pollen Ole e 1 allergen/extensin	3.52841	0	-Inf	NA	0.0251432
Coleoptile	TraesCS2A01G084900LC	5'-deoxyadenosine deaminase	3.74112	0	-Inf	NA	0.0251432
Coleoptile	TraesCS2B01G609400	Glutathione S-transferase	3.44894	0	-Inf	NA	0.0251432
Coleoptile	TraesCS3A01G144600	Endoglucanase	3.40702	0	-Inf	NA	0.0251432
Coleoptile	TraesCS3A01G532200LC	B3 domain-containing protein	3.52841	0	-Inf	NA	0.0251432
Coleoptile	TraesCS4B01G267700	Protein upstream of flc	3.40702	0	-Inf	NA	0.0251432
Coleoptile	TraesCS5B01G115100	AGAMOUS MADS box factor transcription factor	3.52841	0	-Inf	NA	0.0251432
Coleoptile	TraesCS6A01G394000	#N/A	3.58927	0	-Inf	NA	0.0251432
Coleoptile	TraesCS7A01G235400LC	Heat-shock protein, putative	3.485	0	-Inf	NA	0.0251432
Coleoptile	TraesCS7B01G082700	ERD (early-responsive to dehydration stress) family protein	3.56691	0	-Inf	NA	0.0251432
Coleoptile	TraesCS2A01G406300LC	Retrovirus-related Pol polyprotein from transposon TNT 1-94	3.20273	0	-Inf	NA	0.0358727
Coleoptile	TraesCS2A01G514900	NADH-quinone oxidoreductase subunit F	3.36803	0	-Inf	NA	0.0358727
Coleoptile	TraesCS3A01G144900	Subtilisin-like protease	3.36803	0	-Inf	NA	0.0358727
Coleoptile	TraesCS3B01G153600	B3 domain-containing protein	3.20765	0	-Inf	NA	0.0358727
Coleoptile	TraesCS4A01G007300LC	Retrovirus-related Pol polyprotein from transposon gypsy	3.306	0	-Inf	NA	0.0358727
Coleoptile	TraesCS5A01G393200	Glucan endo-1,3-beta-glucosidase 3	3.32997	0	-Inf	NA	0.0358727
Coleoptile	TraesCS7A01G222200	Peroxidase	3.42334	0	-Inf	NA	0.0358727
First leaf	TraesCS7B01G490800	ABC transporter G family member	0	16.7231	Inf	NA	9.94508e-08
First leaf	TraesCS6B01G723600LC	Embryogenesis transmembrane protein-like	0	7.5799	Inf	NA	0.000454187
First leaf	TraesCS5B01G180700	F-box protein-like protein	0	7.53675	Inf	NA	0.000567412
First leaf	TraesCS2A01G333100	Heavy metal transport/detoxification protein	0	6.68457	Inf	NA	0.00134507
First leaf	TraesCS7A01G178400	Protein EXORDIUM-like 1	0	5.42733	Inf	NA	0.00742898
First leaf	TraesCS7A01G476800	Receptor-kinase, putative	0	5.24613	Inf	NA	0.00742898
First leaf	TraesCS5B01G043700	Peptide-N4-(N-acetyl-beta-glucosaminyl)asparagine amidase A	0	4.91412	Inf	NA	0.0127344
First leaf	TraesCS4B01G307300	Transportin-1	0	4.66341	Inf	NA	0.0175741
First leaf	TraesCS5B01G593600LC	GDSL esterase/lipase	0	4.62162	Inf	NA	0.0175741
First leaf	TraesCS4A01G434700	Ankyrin repeat family protein, putative, expressed	0	4.39816	Inf	NA	0.0233264
First leaf	TraesCS7A01G038500	Embryogenesis transmembrane protein-like	0	4.46985	Inf	NA	0.0233264
First leaf	TraesCS7B01G170100	F-box protein	0	4.54331	Inf	NA	0.0233264
First leaf	TraesCS3B01G607400	Plant/T31B5-30 protein	0	4.40561	Inf	NA	0.0304257
First leaf	TraesCSU01G100800	ABC transporter G family member	0	3.87273	Inf	NA	0.0403084
First leaf	TraesCS5A01G003600	ATP-dependent zinc metalloprotease FtsH	0.569344	21.6963	38.1076	0.227779	2.1584e-07
First leaf	TraesCS2A01G034100	Shikimate dehydrogenase (NADP(+))	0.654415	24.3991	37.2838	0.377896	7.24239e-08
First leaf	TraesCS3B01G690400LC	Protein FAR1-RELATED SEQUENCE 5	0.243288	8.57112	35.2303	NA	0.00114148
First leaf	TraesCS7A01G058400	Dirigent protein	0.291135	9.3235	32.0247	0.895293	0.000551336
First leaf	TraesCS5A01G474400	Receptor-kinase, putative	0.36328	9.32056	25.6567	0.866325	0.000454187
First leaf	TraesCS2B01G000100	3'-N-debenzoyl-2'-deoxytaxol N-benzoyltransferase	0.36328	9.11299	25.0853	NA	0.000551336
First leaf	TraesCS7A01G566200	ABC transporter G family member	0.243288	6.02042	24.746	NA	0.0122661
First leaf	TraesCS3B01G528500	Endo-beta-1,3-glucanase	4.01517	98.3065	24.4838	NA	7.07892e-11
First leaf	TraesCS1B01G107900	Serine protease	0.284672	6.69447	23.5164	NA	0.00968249
First leaf	TraesCS7B01G110000LC	Pathogenesis-related protein 1	3.41606	79.6379	23.3128	NA	4.15909e-10
First leaf	TraesCSU01G165000	Arginine decarboxylase	6.59436	143.004	21.6858	NA	2.25354e-11
First leaf	TraesCS6A01G270300	Pectin acetylesterase	0.243288	5.07223	20.8487	NA	0.0410378
First leaf	TraesCS3A01G039200	Protein kinase	1.13869	21.6878	19.0463	NA	8.82476e-06
First leaf	TraesCS7A01G160400	Pathogenesis-related protein	2.85318	53.233	18.6574	NA	2.58126e-08
First leaf	TraesCS2A01G409300	Cactin	0.771248	14.1167	18.3037	NA	0.000240938
First leaf	TraesCS6B01G430400LC	1-deoxy-D-xylulose-5-phosphate synthase	0.52796	9.56157	18.1104	NA	0.00151041
First leaf	TraesCS6A01G395900	Ankyrin repeat family protein	5.83402	105.429	18.0713	0.0324659	4.05508e-10
First leaf	TraesCS3A01G482200	Beta-1,3-glucanase	11.9692	209.38	17.4933	NA	4.05508e-10
First leaf	TraesCS3B01G526000	Beta-1,3-glucanase	10.9334	190.614	17.4341	NA	4.05508e-10
First leaf	TraesCS2B01G495300LC	MUTS homolog 6	0.534423	8.22824	15.3965	NA	0.00545276
First leaf	TraesCS2B01G083400LC	Cell division cycle protein 48	1.70803	26.2743	15.3828	NA	1.3808e-05
First leaf	TraesCS3A01G082500	F-box family protein-like	1.9927	30.2886	15.1997	NA	1.2986e-05
First leaf	TraesCS5B01G197600	Glycosyltransferase	0.52796	7.82972	14.8301	NA	0.00840472
First leaf	TraesCS5B01G505700LC	Pimeloyl-[acyl-carrier protein] methyl ester esterase	2.92533	42.7093	14.5998	0.993231	1.26667e-06
First leaf	TraesCS5A01G300000LC	F-box/kelch-repeat protein At3g61590	1.13869	15.3558	13.4856	NA	0.000725391
First leaf	TraesCSU01G083700	Cytochrome P450, putative	0.606568	8.03297	13.2433	NA	0.00700249
First leaf	TraesCS1A01G056400	Class II aminoacyl-tRNA and biotin synthetases superfamily protein	0.534423	6.95344	13.0111	NA	0.0240497
First leaf	TraesCS3A01G094200	Zinc finger protein 283	5.1241	64.487	12.585	NA	1.94087e-06
First leaf	TraesCS6B01G779000LC	DEK carboxy-terminal domain protein	1.45312	17.734	12.2041	0.532012	0.000108879
First leaf	TraesCS1B01G125800	Pre-mRNA-splicing factor cwc26	4.01586	48.6715	12.1198	0.0465803	5.48098e-07
First leaf	TraesCS2B01G612100	Receptor kinase-like protein	1.69971	20.223	11.8979	0.380351	2.49095e-05
First leaf	TraesCS1A01G243400	ATP-dependent RNA helicase	1.13869	13.2748	11.6579	NA	0.00250474
First leaf	TraesCS3B01G097600	F-box family protein-like	5.69344	66.1811	11.6241	NA	3.11841e-06
First leaf	TraesCS5A01G400500	Peroxidase	1.0973	12.6439	11.5227	0.981418	0.00104811
First leaf	TraesCS7B01G024100	Dirigent protein	0.582269	6.66665	11.4494	NA	0.0298067
First leaf	TraesCS6B01G398200	Embryogenesis transmembrane protein-like	6.89651	78.7055	11.4124	0.0146276	3.08325e-07
First leaf	TraesCS1B01G017000	Dirigent protein	0.777711	8.7681	11.2742	0.876187	0.0101283
First leaf	TraesCS2B01G293600	Cysteine proteinase inhibitor	0.825557	9.22936	11.1796	0.410654	0.00840472
First leaf	TraesCS2A01G574800	Receptor kinase-like protein	2.3169	25.8894	11.1742	0.0402664	2.0058e-05
First leaf	TraesCS5A01G003700	ATP-dependent zinc metalloprotease FtsH	1.70803	19.0004	11.1242	0.869311	0.000240938
First leaf	TraesCS2B01G041300	Chalcone synthase	31.993	353.334	11.0441	0.0679705	4.30821e-09
First leaf	TraesCS6A01G395800	Ankyrin repeat family protein	4.75696	51.3167	10.7877	0.116998	1.13383e-06
First leaf	TraesCS2A01G646000LC	phosphatidic acid phosphohydrolase 2	0.569344	6.14018	10.7847	NA	0.0455762
First leaf	TraesCS2B01G140200LC	Transposon Ty3-G Gag-Pol polyprotein	1.01123	10.6868	10.5681	0.125117	0.00218544
First leaf	TraesCS3A01G272800	Pleiotropic drug resistance ABC transporter	0.569344	6.00865	10.5536	NA	0.0455762
First leaf	TraesCS7A01G126100	Protein kinase family protein	0.569344	6.00369	10.5449	NA	0.0455762
First leaf	TraesCS3A01G480400	Beta-1,3-glucanase	109.855	1158.1	10.5421	NA	9.94508e-08
First leaf	TraesCS2A01G034000	Cysteine protease, putative	0.873404	9.09737	10.416	0.993231	0.00840472
First leaf	TraesCS1B01G738100LC	Leucine--tRNA ligase	0.866941	8.86531	10.226	0.974182	0.0122661
First leaf	TraesCSU01G092400	Kinase, putative	1.59681	16.0058	10.0236	0.0732033	0.000825293
First leaf	TraesCS6A01G363200	Embryogenesis transmembrane protein-like	1.17591	11.7383	9.98229	0.32562	0.00239512
First leaf	TraesCS5A01G686600LC	Receptor kinase-like protein	3.30484	31.8998	9.65245	0.0552623	4.61285e-05
First leaf	TraesCS2B01G446100	Vacuolar sorting receptor family protein	4.98	48.0007	9.63868	0.140821	3.00443e-06
First leaf	TraesCS4B01G393100	Chaperone clpb, putative	6.13533	59.0085	9.61782	0.993231	1.2263e-05
First leaf	TraesCS2A01G489500	WRKY transcription factor	18.3967	174.961	9.51046	NA	3.12446e-07
First leaf	TraesCS2B01G348800	Heavy metal transport/detoxification protein	1.79541	16.9304	9.42985	0.0972227	0.000424777
First leaf	TraesCS7B01G259700	Chaperone DnaJ-domain superfamily protein	27.316	255.588	9.35673	NA	2.02926e-07
First leaf	TraesCS4B01G064200	Dehydrin	0.777711	7.2561	9.33008	NA	0.0378295
First leaf	TraesCS5A01G013500LC	63 kDa inner membrane family protein	0.812632	7.52722	9.26277	NA	0.0265579
First leaf	TraesCS4A01G430200	Dirigent protein	2.03223	18.721	9.21206	0.763719	0.000462178
First leaf	TraesCS1A01G420700	Plant basic secretory protein family protein, putative	0.825557	7.39188	8.95381	NA	0.0313864
First leaf	TraesCS7A01G012100	Leucine-rich repeat receptor-like protein kinase family protein	2.20653	19.6149	8.88947	0.0420801	0.000240938
First leaf	TraesCS3B01G525000	Beta-1,3-glucanase	39.5206	344.403	8.71454	0.993231	1.98666e-06
First leaf	TraesCS7B01G479700	Dirigent protein	13.8108	119.807	8.67493	0.950187	5.48098e-07
First leaf	TraesCSU01G392800LC	Mannose-binding lectin	2.60158	22.4756	8.63921	0.283983	0.000192535
First leaf	TraesCS6A01G067600	Linalool synthase, chloroplastic	4.4306	38.0249	8.58233	NA	9.77949e-05
First leaf	TraesCS5A01G158500	ABC transporter G family member	1.42336	12.1963	8.56865	0.993231	0.00748247
First leaf	TraesCS6B01G396900	Embryogenesis transmembrane protein-like	5.56242	47.3204	8.50716	0.0538474	1.47203e-05
First leaf	TraesCS6B01G005700LC	Receptor-like protein kinase	2.62512	21.9415	8.35827	0.410654	0.00041874
First leaf	TraesCS3A01G232300	Elongation factor	10.7762	89.2332	8.28061	NA	4.71787e-05
First leaf	TraesCS3A01G138200	Subtilisin-like protease	1.01454	8.19945	8.08197	0.473197	0.0378295
First leaf	TraesCS1B01G410400	CASP-like protein	2.52527	20.2517	8.01962	0.140821	0.000405193
First leaf	TraesCS3B01G014800	Transducin family protein / WD-40 repeat family protein	2.92993	23.4324	7.99759	0.770215	0.000196259
First leaf	TraesCS5B01G209000	GDSL esterase/lipase	1.66665	13.1858	7.91158	NA	0.0071036
First leaf	TraesCS7A01G201500	Jasmonate zim-domain protein	0.945549	7.4558	7.88516	NA	0.0313864
First leaf	TraesCS2B01G427800	Cactin	1.86855	14.6577	7.84443	0.437123	0.004636
First leaf	TraesCS5A01G066200	Receptor protein kinase, putative	0.945549	7.39624	7.82216	NA	0.0313864
First leaf	TraesCS7B01G107800	Jasmonate zim-domain protein	1.11669	8.62787	7.72628	0.72635	0.0274704
First leaf	TraesCS7A01G364500	Receptor-kinase, putative	6.59159	50.8355	7.71217	0.00129442	4.68923e-05
First leaf	TraesCS5B01G224000	WRKY transcription factor	2.53259	19.2956	7.61894	0.177814	0.000919548
First leaf	TraesCS5A01G182500	F-box protein-like protein	2.27738	17.1166	7.51594	NA	0.00755445
First leaf	TraesCS7A01G302800	XH/XS domain protein	1.17591	8.83471	7.51307	0.832986	0.0197712
First leaf	TraesCS3A01G216800	Chaperone protein DnaJ	1.70803	12.6796	7.42353	NA	0.0187042
First leaf	TraesCS3B01G402700	Nucleobase-ascorbate transporter-like protein	1.11023	8.23992	7.42182	0.869088	0.0378295
First leaf	TraesCS5A01G052900	Receptor-like protein kinase	1.21314	8.96225	7.38767	0.950187	0.0197712
First leaf	TraesCS7A01G308000	Blue copper protein	1.50427	11.1095	7.3853	0.19747	0.00909927
First leaf	TraesCS5A01G325100	Deoxyuridine 5'-triphosphate nucleotidohydrolase	3.70074	27.2603	7.36619	NA	0.00182966
First leaf	TraesCS6B01G090800	Linalool synthase, chloroplastic	6.77325	49.1881	7.26211	NA	4.72846e-05
First leaf	TraesCS2A01G562300	Zn-dependent hydrolase (Beta-lactamase fold protein)	0.945549	6.82464	7.21764	NA	0.0466728
First leaf	TraesCS6B01G435100	Ankyrin repeat family protein	5.38622	38.565	7.15995	0.499722	6.37498e-05
First leaf	TraesCS5B01G181800	F-box family protein-like protein	4.76958	34.0071	7.13	NA	0.00104811
First leaf	TraesCS5A01G320900	Mitochondrial import inner membrane translocase subunit Tim29	3.70074	26.3039	7.10774	0.993231	0.00169559
First leaf	TraesCS6B01G372200LC	AT hook motif-containing protein, putative	3.98585	28.2244	7.08115	0.320987	0.000523054
First leaf	TraesCS7A01G338500	WRKY transcription factor	23.2211	163.408	7.03704	NA	1.36332e-05
First leaf	TraesCS7B01G259400	Translation initiation factor IF-2	6.23954	43.6805	7.0006	0.825471	0.000133939
First leaf	TraesCS3B01G308100	Chaperone clpb, putative	3.42899	23.6729	6.90376	0.907873	0.00227956
First leaf	TraesCS1A01G056700	Heavy metal transport/detoxification protein	2.32021	15.835	6.82482	0.9001	0.00333322
First leaf	TraesCS2B01G600900	Receptor-kinase, putative	1.42336	9.56082	6.71708	0.993231	0.0427727
First leaf	TraesCS1A01G310300	WAT1-related protein	2.52297	16.9236	6.70782	0.603723	0.00536118
First leaf	TraesCS1A01G005200	Receptor protein kinase, putative	1.74034	11.5528	6.63823	0.738521	0.0114835
First leaf	TraesCS2A01G350900	Chitinase	7.23594	47.5938	6.57742	0.993231	0.000454187
First leaf	TraesCSU01G020800	Heavy metal transport/detoxification superfamily protein	3.08255	19.7778	6.41606	0.438142	0.00384002
First leaf	TraesCS4A01G447400	NBS-LRR disease resistance protein	1.33643	8.57091	6.41327	0.704576	0.0274704
First leaf	TraesCS7B01G124000	Embryogenesis transmembrane protein	2.08424	13.2551	6.35969	0.414948	0.0167552
First leaf	TraesCS2A01G350800	Chitinase	8.00288	49.8683	6.23129	0.993231	0.000405193
First leaf	TraesCS3A01G529300	Ankyrin repeat-containing protein	6.06748	37.6768	6.20963	0.799896	0.000405193
First leaf	TraesCS1A01G300300	Non-specific lipid-transfer protein	8.36531	51.6094	6.16945	NA	0.000405193
First leaf	TraesCS4B01G130000	Dirigent protein	2.83665	17.221	6.07089	0.985285	0.00472617
First leaf	TraesCS6A01G395500	Ankyrin repeat family protein	85.2207	511.643	6.00374	0.0851787	1.47203e-05
First leaf	TraesCS5A01G183500	F-box family protein	7.68614	45.9608	5.97969	0.993231	0.00283918
First leaf	TraesCS4A01G190700	Dirigent protein	26.1907	156.036	5.95771	0.993231	3.79009e-05
First leaf	TraesCS6B01G383800	Dehydrin	1.82386	10.851	5.94948	0.868356	0.0313864
First leaf	TraesCS6B01G005600LC	Receptor-like protein kinase	6.13994	36.5122	5.94668	0.304873	0.000976993
First leaf	TraesCS3A01G011900LC	MID1-complementing activity-like protein	10.2129	60.5423	5.92804	0.0982524	0.000517839
First leaf	TraesCS2A01G332800	Heavy metal transport/detoxification superfamily protein, putative	14.6686	86.947	5.92741	0.335642	0.000385997
First leaf	TraesCS6B01G019600	Leucine-rich repeat receptor-like protein kinase family protein	9.77943	57.6174	5.89169	0.0978428	0.000240938
First leaf	TraesCS3B01G014600	Murein hydrolase activator NlpD	2.72903	16.028	5.87314	0.433102	0.0151529
First leaf	TraesCS1B01G341600	Serine/threonine-protein kinase	2.27968	13.2589	5.81613	0.417548	0.0238262
First leaf	TraesCS5B01G463400	Cysteine/Histidine-rich C1 domain family protein	7.39315	42.7928	5.78817	NA	0.0015047
First leaf	TraesCS6A01G012800	Leucine-rich repeat receptor-like protein kinase family protein	43.6519	251.143	5.75332	0.0552623	4.92657e-05
First leaf	TraesCS4B01G085700	Pentatricopeptide repeat-containing protein	1.70387	9.7557	5.7256	0.320511	0.0427727
First leaf	TraesCS2B01G266800	Dirigent protein	1.62426	9.23479	5.68552	0.81032	0.0318933
First leaf	TraesCSU01G041800	Kinase family protein	2.25538	12.8086	5.67912	0.439841	0.0301858
First leaf	TraesCS4B01G009500	Receptor protein kinase, putative	13.6357	76.6857	5.6239	0.0552623	0.000385997
First leaf	TraesCS4B01G264500	Aminotransferase	3.13139	17.3641	5.54515	0.993231	0.0230943
First leaf	TraesCS2A01G474500	Protein translation factor SUI1-like protein	48.9287	270.401	5.52643	NA	0.00117236
First leaf	TraesCS4A01G045800	Endo-1,4-beta-xylanase	4.71111	26.0072	5.52039	0.711729	0.00554159
First leaf	TraesCS3A01G445300	NAD(P)H-quinone oxidoreductase subunit 1	4.30875	23.6226	5.48247	0.29771	0.00458921
First leaf	TraesCS3B01G320600	ATP-dependent RNA helicase HAS1	22.0443	120.236	5.45426	0.993231	0.00143321
First leaf	TraesCS1B01G285100	NAC domain protein,	4.27008	23.202	5.43362	0.993231	0.0141198
First leaf	TraesCS2B01G043600	NBS-LRR-like resistance protein	21.2772	115.4	5.42364	0.0146276	0.000258228
First leaf	TraesCS1A01G199700	Crossover junction endodeoxyribonuclease RuvC	2.84672	15.4321	5.421	NA	0.0378295
First leaf	TraesCS4B01G346900	2-oxoglutarate (2OG) and Fe(II)-dependent oxygenase superfamily protein	80.7333	429.099	5.31502	0.0999682	0.000102072
First leaf	TraesCS7B01G261900	protein kinase family protein	13.4982	71.655	5.3085	0.0982524	0.000405193
First leaf	TraesCS5B01G181500	Pathogenesis-related protein 1-1	187.049	979.187	5.23492	NA	0.000567412
First leaf	TraesCS1A01G200400	Albumin-2 protein	23.3398	121.764	5.217	0.993231	0.000125777
First leaf	TraesCS6B01G232600LC	Peptide-n4-(N-acetyl-beta-glucosaminyl)asparagine amidase a	6.36669	33.1987	5.21444	0.116998	0.00179083
First leaf	TraesCS7A01G467900	Netrin receptor UNC5C	2.84672	14.7937	5.19674	0.993231	0.0421132
First leaf	TraesCS7A01G718500LC	Lectin	5.98186	30.9323	5.17102	0.0526652	0.00478329
First leaf	TraesCS5B01G591600LC	Nudix hydrolase 14, chloroplastic	5.51037	28.4211	5.15776	NA	0.00331152
First leaf	TraesCS2A01G385700	Caleosin	4.1077	21.0132	5.11555	0.54246	0.0220904
First leaf	TraesCS4B01G591700LC	Cytochrome P450	8.00288	40.7681	5.09418	0.742795	0.00324314
First leaf	TraesCS3B01G237800LC	Serine/threonine-protein kinase	2.03223	10.332	5.08405	0.477728	0.0476452
First leaf	TraesCS2A01G104200	Eukaryotic translation initiation factor 2 subunit beta	3.98541	20.2177	5.07292	0.993231	0.0298067
First leaf	TraesCS7A01G012700	Leucine-rich repeat receptor-like protein kinase family protein	2.39967	12.1053	5.04458	0.758355	0.0378295
First leaf	TraesCS2A01G466900	Protein kinase family protein	24.4326	123.011	5.03471	0.0552623	0.000428418
First leaf	TraesCS4B01G382100	Leucine-rich repeat receptor-like protein kinase family protein	5.6999	28.6745	5.0307	0.993231	0.0141198
First leaf	TraesCS2B01G041200	O-methyltransferase family protein	222.384	1109.41	4.9887	0.0407493	0.000117442
First leaf	TraesCS3B01G392500	Calcium-dependent lipid-binding domain-containing protein	2.54235	12.6483	4.97503	0.9001	0.0336738
First leaf	TraesCS7B01G285900	Serine/threonine-protein kinase	2.63159	12.9705	4.92879	0.619684	0.0410378
First leaf	TraesCS7B01G417700	Thaumatin-like protein	3.69658	18.1702	4.9154	NA	0.0228602
First leaf	TraesCS3B01G494700LC	Aspartyl/glutamyl-tRNA(Asn/Gln) amidotransferase subunit B	11.506	56.2333	4.8873	0.993231	0.00940854
First leaf	TraesCS3A01G009100	Kinase family protein	2.88539	14.0732	4.87739	0.78028	0.0296283
First leaf	TraesCS3A01G480300	Endo-1,3-beta-glucanase	17.6119	85.3631	4.8469	0.49434	0.00336631
First leaf	TraesCS2B01G151600	NBS-LRR disease resistance protein	3.44422	16.645	4.83274	0.125117	0.0274965
First leaf	TraesCS2A01G539000	Heavy metal transport/detoxification superfamily protein	3.12723	15.0667	4.81791	0.795385	0.0494647
First leaf	TraesCSU01G007900	NBS-LRR disease resistance protein, putative, expressed	5.89895	28.3989	4.81422	0.0247517	0.00762348
First leaf	TraesCS2A01G479500	Histone-lysine N-methyltransferase	286.504	1374.79	4.79851	0.993231	0.00324314
First leaf	TraesCS3A01G209800	WRKY transcription factor	21.3488	101.425	4.75083	0.517452	0.00307768
First leaf	TraesCS4A01G258600	Ubiquinol-cytochrome C reductase hinge protein	35.5408	168.737	4.74769	0.993231	0.00542704
First leaf	TraesCS5A01G231300	Transmembrane protein 45B	4.32669	20.4977	4.7375	NA	0.0274965
First leaf	TraesCS6A01G137400	ArfGap/RecO-like zinc finger domain-containing protein	4.09292	19.3605	4.73024	0.251675	0.0187508
First leaf	TraesCS5A01G017900	Thaumatin-like protein	40.3057	190.313	4.72175	0.993231	0.00275066
First leaf	TraesCS2A01G458000	UBiQuitin family member	54.3747	256.111	4.71012	0.993231	0.00546675
First leaf	TraesCS7B01G378300	Receptor-kinase, putative	97.8296	459.957	4.70161	0.167922	0.00117236
First leaf	TraesCS6B01G147700LC	Serine/threonine-protein kinase	3.7085	17.4115	4.69503	0.304873	0.0273042
First leaf	TraesCS2A01G266000	HTH-type transcriptional regulator	4.04202	18.9166	4.67999	0.941901	0.0364838
First leaf	TraesCS5B01G463300	Cysteine/Histidine-rich C1 domain family protein	18.3869	85.391	4.64411	0.177814	0.0015047
First leaf	TraesCS1A01G383800	CASP-like protein	28.8173	133.743	4.64106	0.0247517	0.00171998
First leaf	TraesCS3B01G196900	Lectin receptor kinase	2.84486	13.1394	4.61864	0.418116	0.0371331
First leaf	TraesCS4B01G382200	Non-specific lipid-transfer protein	102.741	474.231	4.61579	0.993231	0.00160336
First leaf	TraesCS5A01G141200	Late embryogenesis abundant (LEA) hydroxyproline-rich glycoprotein family	3.54627	16.3609	4.61356	0.651131	0.0214331
First leaf	TraesCS1A01G220700	auxin canalization protein (DUF828)	6.83859	31.4598	4.60033	0.993231	0.020097
First leaf	TraesCS4A01G084200	Ankyrin repeat-containing protein	3.01185	13.7686	4.57149	0.981418	0.0296283
First leaf	TraesCS5A01G513000	Zinc finger (C3HC4-type RING finger) family protein	4.87249	22.2485	4.56615	0.627788	0.027702
First leaf	TraesCS2B01G569100	Heavy metal transport/detoxification superfamily protein	16.217	74.0391	4.56552	0.0400055	0.00264352
First leaf	TraesCS7B01G301200	Serine/threonine-protein kinase	5.77981	26.266	4.54444	0.468549	0.0141198
First leaf	TraesCS7B01G290200	60S acidic ribosomal protein P2	144.935	650.987	4.49158	0.993231	0.00702278
First leaf	TraesCS4B01G092200	Protein kinase family protein	23.8866	107.225	4.48889	0.00114954	0.00166357
First leaf	TraesCS3B01G304700	ATP synthase subunit alpha	4.04493	18.1057	4.47616	0.866325	0.0288987
First leaf	TraesCS5B01G270300	HTH-type transcriptional regulator	6.34786	28.3282	4.46264	NA	0.0371029
First leaf	TraesCS7A01G031700	Asparagine--tRNA ligase	108.745	483.817	4.44911	NA	0.00895995
First leaf	TraesCS6B01G196800	Receptor-like protein kinase	8.35939	36.8721	4.41086	0.0559413	0.00865107
First leaf	TraesCSU01G081500	Cytochrome P450 family protein, expressed	5.96679	26.0775	4.37043	0.471916	0.0106569
First leaf	TraesCS2A01G451500	Multidrug resistance protein ABC transporter family	15.7327	68.6492	4.36347	0.993231	0.00840472
First leaf	TraesCS2B01G369100	Chitinase	62.0879	270.069	4.34978	0.993231	0.00538971
First leaf	TraesCS4A01G482800	Leucine-rich repeat receptor-like protein kinase family protein	4.75666	20.6628	4.34398	0.993231	0.0467147
First leaf	TraesCS1A01G410400	Calcium-binding site, putative	96.8257	417.992	4.31695	NA	0.0114218
First leaf	TraesCS1A01G207900	U-box domain-containing family protein	22.7475	98.119	4.31339	0.0175633	0.0030409
First leaf	TraesCS7A01G523700LC	Altered inheritance of mitochondria protein 24, mitochondrial	6.53467	28.0371	4.29052	0.273115	0.0130563
First leaf	TraesCS3B01G131300	Heat-shock protein, putative	9.39418	40.2907	4.2889	0.993231	0.0241879
First leaf	TraesCS5B01G076200	Protease inhibitor/seed storage/lipid transfer protein family protein	10.4517	44.821	4.2884	0.317835	0.00840472
First leaf	TraesCS4A01G007600	Cyanate hydratase	3.45714	14.8225	4.2875	NA	0.0494647
First leaf	TraesCS3B01G529400	Beta-1,3-glucanase	7.12326	30.5047	4.2824	NA	0.0285168
First leaf	TraesCS1B01G006500	Receptor protein kinase, putative	39.6704	169.624	4.27582	0.179292	0.00166357
First leaf	TraesCS3B01G526700	Endo-1,3-beta-glucanase	52.8493	225.425	4.26543	0.993231	0.00707914
First leaf	TraesCS3A01G480200	Endo-1,3-beta-glucanase	162.075	686.895	4.23812	NA	0.00351346
First leaf	TraesCS5B01G224100	WRKY transcription factor	7.45578	31.5068	4.22582	0.716219	0.0117805
First leaf	TraesCS3B01G300200	O-acyltransferase WSD1	5.55667	23.293	4.19191	0.440164	0.0274704
First leaf	TraesCS5B01G490600	Zinc finger protein	9.31787	38.9247	4.17742	NA	0.0378295
First leaf	TraesCS5B01G042800	Leucine--tRNA ligase	9.27003	38.5083	4.15406	0.993231	0.0378295
First leaf	TraesCS7A01G463900	Disease resistance protein RPM1	45.4853	187.825	4.12935	0.0307795	0.00250474
First leaf	TraesCS2A01G475400	Leucine-rich repeat receptor-like protein kinase family protein	5.94508	24.5315	4.12636	0.779498	0.0194889
First leaf	TraesCS1A01G494600LC	Receptor-kinase, putative	6.22415	25.5781	4.1095	0.344704	0.0220146
First leaf	TraesCS4A01G248900	Eukaryotic translation initiation factor 3 subunit G	131.284	538.917	4.10497	0.993231	0.0170215
First leaf	TraesCS4B01G382300	Cytochrome P450	52.9103	217.042	4.10207	0.993231	0.00605159
First leaf	TraesCS3B01G480000	Phosphotyrosine protein phosphatases superfamily protein	15.0283	61.4244	4.08725	0.20662	0.00968249
First leaf	TraesCS2A01G221300	ATP-dependent zinc metalloprotease FtsH	6.70612	27.3938	4.0849	0.729763	0.031991
First leaf	TraesCS2B01G533400	Serine/threonine-protein kinase	18.5346	75.65	4.08156	0.304076	0.0126847
First leaf	TraesCS2A01G698100LC	Heavy metal transport/detoxification superfamily protein	40.052	163.24	4.07569	0.14185	0.00509224
First leaf	TraesCS5A01G183300	Pathogenesis-related protein 1-1	401.032	1622.79	4.04653	0.993231	0.00874157
First leaf	TraesCS3A01G169600	Lectin receptor kinase	8.23854	33.2302	4.03351	0.33186	0.0149909
First leaf	TraesCS6B01G398300	Embryogenesis transmembrane protein-like	9.54202	38.3819	4.02241	0.217458	0.0197712
First leaf	TraesCS5A01G500700	NAC domain-containing protein	9.59797	38.5675	4.0183	0.223314	0.0179145
First leaf	TraesCS3A01G246700	Glutaredoxin	22.3789	89.9033	4.01732	0.12024	0.0101283
First leaf	TraesCS6B01G085600	UDP-glycosyltransferase 88B1	47.9593	190.349	3.96898	0.993231	0.0238262
First leaf	TraesCS3B01G246300	ATP-dependent zinc metalloprotease FtsH	58.7649	230.376	3.9203	0.993231	0.021741
First leaf	TraesCS7A01G558500	Thaumatin-like protein	362.577	1412.72	3.89633	0.993231	0.0122661
First leaf	TraesCS6B01G398100	Embryogenesis transmembrane protein-like	25.7267	99.9469	3.88495	0.0635636	0.0103186
First leaf	TraesCS7A01G497300	Protein DETOXIFICATION	37.0074	142.862	3.86037	0.993231	0.0336738
First leaf	TraesCS7B01G455400LC	Leucine-rich repeat receptor-like protein kinase family protein	8.13394	31.3328	3.8521	0.0538474	0.0261621
First leaf	TraesCS7A01G416900	Auxin efflux carrier family protein	107.726	412.708	3.83107	0.993231	0.0273042
First leaf	TraesCS3A01G481500	Beta-1,3-glucanase	188.633	720.985	3.82215	0.993231	0.0114835
First leaf	TraesCS5B01G013700	F-box protein	23.4562	89.5776	3.81893	NA	0.0324518
First leaf	TraesCS3B01G043400	Receptor-like protein kinase	5.96633	22.7741	3.81711	0.356166	0.040008
First leaf	TraesCS5B01G015500	Thaumatin-like protein	100.08	380.65	3.80344	0.993231	0.0180714
First leaf	TraesCS5B01G393400	Receptor-like protein kinase	8.02943	30.5359	3.803	0.167706	0.0304257
First leaf	TraesCS6B01G396800	Embryogenesis transmembrane protein-like	9.15509	34.7594	3.79673	0.0538474	0.0241879
First leaf	TraesCS6B01G151500	Late embryogenesis abundant (LEA) hydroxyproline-rich glycoprotein family, putative	14.1076	53.4372	3.78784	0.0183975	0.0166356
First leaf	TraesCS2A01G539100	Heavy metal transport/detoxification superfamily protein	13.3804	50.6096	3.78236	0.241818	0.0234618
First leaf	TraesCS2B01G565100	Serine/threonine-protein kinase	29.1802	110.068	3.77203	0.283983	0.0122661
First leaf	TraesCS3B01G524800	Beta-1,3-glucanase	32.5606	122.736	3.76948	0.907873	0.0233264
First leaf	TraesCS5A01G143900	Calcium uniporter protein, mitochondrial	30.4703	113.742	3.73289	0.993231	0.0319842
First leaf	TraesCS7A01G142200LC	Cysteine-rich receptor kinase	12.208	45.5569	3.73173	0.51409	0.0298067
First leaf	TraesCS2B01G569200	Heavy metal transport/detoxification superfamily protein	39.3313	146.66	3.72883	0.064111	0.00968249
First leaf	TraesCS1B01G454500	Glucan endo-1,3-beta-glucosidase 3	35.2049	131.166	3.72577	0.993231	0.0250714
First leaf	TraesCS1A01G270900	transmembrane protein, putative (DUF1218)	285.389	1062.69	3.72367	0.143186	0.012868
First leaf	TraesCS6B01G085400	histone acetyltransferase of the CBP family 1	28.9285	107.578	3.71875	NA	0.0468388
First leaf	TraesCS5A01G327900	Aspartate--tRNA ligase	251.296	934.201	3.71754	0.993231	0.0338783
First leaf	TraesCS3A01G260100	Chitinase	131.78	489.395	3.71373	0.993231	0.0209121
First leaf	TraesCS6B01G805700LC	Protein kinase family protein	28.4133	105.483	3.71247	0.167534	0.00702278
First leaf	TraesCS6B01G147900LC	Protein kinase family protein	8.25538	30.5849	3.70484	0.125117	0.0237949
First leaf	TraesCS4B01G133900	R3H domain protein	152.779	564.99	3.6981	0.993231	0.0371331
First leaf	TraesCS2B01G596700	Leucine-rich receptor-like protein kinase family protein	14.0582	51.8137	3.68566	0.283983	0.0177326
First leaf	TraesCS3B01G240200	WRKY transcription factor	14.0068	51.4528	3.67341	0.7882	0.0378295
First leaf	TraesCS1B01G007100	Receptor protein kinase, putative	37.4033	137.368	3.67262	0.327208	0.0122661
First leaf	TraesCS1A01G430000	ATP-dependent zinc metalloprotease FtsH	80.9278	295.787	3.65495	0.993231	0.0410378
First leaf	TraesCS2A01G547300	Polyadenylate-binding protein 1-B-binding protein	7.55337	27.5631	3.64911	0.167706	0.040008
First leaf	TraesCS6B01G085700	Bifunctional lysine-specific demethylase and histidyl-hydroxylase NO66	64.6986	235.074	3.63338	0.993231	0.0410378
First leaf	TraesCS1A01G355300	Pathogenesis-related protein PR-4	275.51	997.538	3.62069	0.993231	0.0233264
First leaf	TraesCS2B01G040600	Glycosyltransferase	43.2831	156.042	3.60516	NA	0.0288987
First leaf	TraesCS5B01G498700	Protein NRT1/ PTR FAMILY 5.5	7.40968	26.6881	3.60179	0.0552623	0.0440157
First leaf	TraesCS4B01G065700	Eukaryotic translation initiation factor 3 subunit G	110.802	394.438	3.55985	0.993231	0.0491742
First leaf	TraesCS3A01G229900	DUF1645 family protein	20.2372	71.9725	3.55645	NA	0.0378295
First leaf	TraesCS5A01G515600	2-oxoglutarate (2OG) and Fe(II)-dependent oxygenase superfamily protein	132.391	469.28	3.54467	0.241434	0.00765232
First leaf	TraesCS2B01G413000	2-oxoglutarate (2OG) and Fe(II)-dependent oxygenase superfamily protein	84.7603	299.74	3.53633	0.993231	0.0240497
First leaf	TraesCS6B01G374000	Protein kinase family protein	12.6216	44.5168	3.52703	0.76229	0.0230786
First leaf	TraesCS1B01G267700	ATP-dependent zinc metalloprotease FtsH	131.602	461.181	3.50437	0.993231	0.0476837
First leaf	TraesCS3A01G419800	Bifunctional inhibitor/lipid-transfer protein/seed storage 2S albumin-like protein	61.1718	212.015	3.46589	0.817653	0.0230943
First leaf	TraesCS5B01G350100	transmembrane protein, putative (DUF594)	27.0869	93.7322	3.46043	0.298326	0.0274704
First leaf	TraesCS1B01G107600	Sucrose-phosphatase	25.5623	88.4555	3.46039	NA	0.0394344
First leaf	TraesCS2B01G927200LC	Glycosyltransferase	60.8382	210.132	3.45395	0.670155	0.0107821
First leaf	TraesCS7A01G164100	Plant basic secretory family protein	55.0103	189.846	3.4511	0.993231	0.0418058
First leaf	TraesCS2B01G571500	Exocyst complex component, putative	9.44292	32.5504	3.44707	0.205213	0.0476452
First leaf	TraesCS6B01G372600LC	DNA binding protein-like	13.2979	45.8343	3.44674	0.698629	0.0350447
First leaf	TraesCS6B01G019700	Leucine-rich repeat receptor-like protein kinase family protein	22.7284	77.8283	3.42427	0.410654	0.0171025
First leaf	TraesCS1B01G410300	Tropinone reductase-like protein	34.7346	118.747	3.4187	0.283983	0.0313864
First leaf	TraesCS1B01G073900	Heavy metal transport/detoxification protein	14.1885	48.5051	3.41862	0.0400055	0.0314745
First leaf	TraesCS2A01G425800	Vacuolar sorting receptor family protein	36.6066	125.005	3.41483	0.167922	0.0175741
First leaf	TraesCS5A01G261200	Protein kinase family protein	84.3803	286.315	3.39315	0.0134791	0.0122661
First leaf	TraesCS3B01G203300LC	Glycine-rich protein A3	20.6913	70.0573	3.38583	0.143186	0.0238262
First leaf	TraesCS2B01G624400	Glycosyltransferase	104.194	349.934	3.35849	0.514937	0.0121538
First leaf	TraesCS1B01G418800	Protein PLANT CADMIUM RESISTANCE 2	80.2559	268.574	3.34647	0.0552623	0.0173227
First leaf	TraesCS1B01G361500	Glycosyltransferase	61.9187	205.831	3.32421	0.367483	0.0374592
First leaf	TraesCS5A01G445700	Receptor-like protein kinase	21.9899	72.9831	3.31894	0.209299	0.0256031
First leaf	TraesCS3A01G105300	Glutaredoxin	23.5663	76.6733	3.25351	0.0146276	0.0341741
First leaf	TraesCS2A01G525500	Lipoxygenase	1286.46	4129.77	3.21019	0.791515	0.0107821
First leaf	TraesCSU01G427800LC	L-arabinose isomerase	15.9404	50.7973	3.18671	0.525414	0.0490535
First leaf	TraesCS5A01G225600	WRKY transcription factor	22.9224	72.8008	3.17597	0.993231	0.0313298
First leaf	TraesCS3B01G365300	VQ motif family protein	21.916	69.5569	3.1738	0.424267	0.0316077
First leaf	TraesCS7B01G251100	Peroxidase	200.128	619.549	3.09577	0.377983	0.0439726
First leaf	TraesCS7A01G045900	NBS-LRR disease resistance protein, putative, expressed	35.974	110.447	3.07018	0.167922	0.0378295
First leaf	TraesCS4A01G446600	Receptor-like protein kinase	246.83	743.233	3.01111	0.0146276	0.0317754
First leaf	TraesCS3A01G438800	Dual specificity mitogen-activated protein kinase kinase 4	109.569	329.608	3.00822	0.0338429	0.0475605
First leaf	TraesCS6B01G211300	ATP-binding cassette transporter subfamily A member	78.5874	225.793	2.87315	0.433102	0.040008
First leaf	TraesCS6B01G558100LC	Receptor-kinase, putative	57.0684	163.895	2.8719	0.439841	0.0467147
First leaf	TraesCS1A01G261400	MLO-like protein	102.976	294.809	2.86288	0.150987	0.0490752
First leaf	TraesCS6B01G445100	Cytochrome P450, putative	85.2073	243.429	2.8569	0.000346286	0.051005
First leaf	TraesCS6A01G183200	ATP-binding cassette transporter subfamily A member	117.305	327.628	2.79296	0.385427	0.0494647
First leaf	TraesCS7B01G122800	Receptor-like protein kinase	149.37	400.756	2.68297	0.00414224	0.0984671
First leaf	TraesCS2B01G126200	Peroxidase	89.9445	227.566	2.53007	0.0175633	0.111747
First leaf	TraesCS6A01G283500	Eukaryotic aspartyl protease family protein, putative	794.175	1880.63	2.36803	0.00141106	0.226717
First leaf	TraesCS4A01G131500	Protein kinase-like protein	411.066	925.572	2.25164	0.0201807	0.267053
First leaf	TraesCS7A01G215800	Receptor-like protein kinase	292.014	655.73	2.24555	0.0278024	0.25765
First leaf	TraesCS1A01G456400LC	Cysteine proteinase inhibitor	125.299	278.285	2.22097	0.0118294	0.313331
First leaf	TraesCS6B01G312200	Aspartic proteinase nepenthesin-2	265.744	542.227	2.04042	0.0400055	0.45076
First leaf	TraesCS4B01G037700	Lipoxygenase	397.88	770.669	1.93694	0.0324659	0.55913
First leaf	TraesCS4B01G173100	Protein kinase-like protein	810.79	1479.11	1.82428	0.0420801	0.648503
First leaf	TraesCS3B01G277900	Protein phosphatase 2C	138.433	249.526	1.80251	0.0420801	0.705585
First leaf	TraesCS1A01G312700	'putative beta-1,3-glucanase	245.455	423.883	1.72692	0.0324659	0.804396
First leaf	TraesCS7A01G255300LC	root cap 1 (RCP1)	314.846	177.819	-1.77059	0.0201807	1
First leaf	TraesCS4B01G155000	Auxin-repressed/dormancy-associated protein	1323.35	728.064	-1.81763	0.0134791	1
First leaf	TraesCS5A01G049600	Basic helix-loop-helix transcription factor	310.939	138.491	-2.2452	0.0422147	0.906383
First leaf	TraesCS3B01G281600	basic helix-loop-helix (bHLH) DNA-binding superfamily protein	584.456	239.13	-2.44409	0.0119615	0.69811
First leaf	TraesCS4B01G066400LC	Junction-mediating and -regulatory protein	114.297	45.0561	-2.53676	0.0363424	0.724949
First leaf	TraesCS2A01G013200	Cytochrome P450 family protein	24.0424	5.7916	-4.15125	0.0247517	0.171556
First leaf	TraesCS2A01G325100	Cytochrome P450	48.5435	10.4457	-4.64724	0.274622	0.0288714
[truncated: 3,183 more rows]

## Sheet: Table S5
Table S5. EMS-induced nonsynonymous mutations in conserved RHT-B1 motifs
Conserved motif	Mutant	Position	Confidence	Effect	SIFT score
LHRI	T4-3705	G755A	Lower	A252V	0
	T6-1379	C754T	High	A252T	0
	T4-3449	C766T	Intermediate	V256M	0
	T4-685	G806A	Lower	A269V	0.02
	T4-2976	C805T	High	A269T	0.03
	T6-0669	G806A	High	A269V	0.02
	T4-3352	C817T	Intermediate	V273I	0.02
VHIID	T4-3095	G965A	Lower	T322I	0.02
	T6-0188	G968A	Intermediate	A323V	0.02
	T4-2630	C998T	High	G333D	0.1
	T6-0352	C1001T	High	C334Y	1
	T6-1008	G1003A	High	R335C	0.01
	T4-369	C1015T	Lower	V339I	0.09
	T6-1633	G1073A	High	A358V	0
	T6-1724	G1073A	High	A358V	0
	T6-2033	G1075A	Intermediate	L359F	0.01
	T6-1633	G1102A	High	R368C	0
	T4-3150	G1123A	Lower	P375S	0.05
	T6-2008	G1124A	High	P375L	0
	T6-1685	G1129A	Intermediate	P377S	0.22
	T6-0409	C1132T	Intermediate	D378N	0.06
LHRII	T6-1722	G1183A	Lower	H395Y	0
	T4-3143	G1210A	High	R404C	0.05
	T6-0209	G1226A	Lower	A409V	0.1
	T6-0593	T1228G	Lower	T410P	0.02
PFYRE	T4-1434	C1297T	High	V433I	0.06
	T4-1000	C1303T	Lower	A435T	0
	T4-3146	G1304A	High	A435V	0.08
	T4-2881	C1315T	High	V439I	0.36
	T6-0287	C1315T	High	V439I	0.36
	T6-0376	C1326T	High	M442I	0
	T6-0104	G1346A	High	P449L	0
	T6-0364	G1346A	High	P449L	0
	T4-909	C1349T	High	G450D	0.06
	T6-0757	C1348T	High	G450S	0.17
	T6-0201	G1352A	High	A451V	0.03
	T4-2566	C1375T	Lower	V459M	0.05
	T6-1220	C1375A	Lower	V459L	0.01
	T4-1061	G1378A	High	R460C	0
	T4-2351	C1394T	High	R465K	1
	T6-1890	A1409C	Lower	V470G	0
	T6-1461	G1414A	High	Q472*	-
	T4-4254	C1420T	High	A474T	0
	T6-0598	G1433A	High	S478F	0
	T6-1745	C1436T	High	G479D	0.14
	T6-1988	G1481A	High	T494I	0
	T6-1530	C1502T	High	G501D	0.12
	T4-2885	G1568A	High	T523M	0.08
	T4-1393	C1576T	High	V526I	0.08
	T6-1782	G1583A	Lower	S528F	0
	T4-934	C1585T	Lower	E529K	0
	T4-1405	C1585T	High	E529K	0
SAW	T6-1467	G1622A	Intermediate	A541V	0.05
	T4-537	C1627T	High	E543K	0.03
	T6-0352	G1691A	High	A564V	0.04
	T4-3557	C1705T	Lower	V569I	0.11
	T6-0155	C1759T	High	A587T	0.1
	T6-0232	G1760A	High	A587V	0.02
	T6-0997	C1783T	High	E595K	0
	T4-3545	C1815T	Intermediate	W605*	-
	T6-1509	C1848T	High	W616*	-
